# Supplementary material for: Using a model comparison approach to describe the assembly pathway for histone H1
Source: PLoS One. 2018 Jan 19;13(1):e0191562. doi: 10.1371/journal.pone.0191562 (PMC5774818; doi:10.1371/journal.pone.0191562)
Supplement: S1 File — (ZIP) [file pone.0191562.s001.zip]

Archive with 39 entries (39 files):
- HistoneH1FRAP.R
- multiplefitH10.R
- multiplefitH11.R
- multiplefitH12.R
- multiplefitH13.R
- multiplefitH14.R
- multiplefitH15.R
- perturbation.R
- resultsFunctions.R
- fitH10.Rdata
- fitH11.Rdata
- fitH12.Rdata
- fitH13.Rdata
- fitH14.Rdata
- fitH15.Rdata
- acetylationFunctions.R
- acetylationResults.R
- acetH1.0.RData
- acetH1.1.RData
- acetH1.2.RData
- acetH1.3.RData
- acetH1.4.RData
- acetH1.5.RData
- fitH10.RData
- fitH11.RData
- fitH12.RData
- fitH13.RData
- fitH14.RData
- fitH15.RData
- fittingResults.R
- leadingOrder.R
- multiplefitPart2H10.R
- multiplefitPart2H11.R
- multiplefitPart2H12.R
- multiplefitPart2H13.R
- multiplefitPart2H14.R
- multiplefitPart2H15.R
- README.txt
- rssplots.R
