# Supplementary material for: Using a model comparison approach to describe the assembly pathway for histone H1
Source: PLoS One. 2018 Jan 19;13(1):e0191562. doi: 10.1371/journal.pone.0191562 (PMC5774818; doi:10.1371/journal.pone.0191562)
Supplement: S1 File — (ZIP) [file pone.0191562.s001.zip › HistoneH1FRAP.R]

# Fit functions ---------------------------------------------------------------------------

# Initialize and run ======================================================================
InitFitFRAPData <- function(model, data) {
    # Creates a object FRAPFit a model name and data
    fit <- list()
    class(fit) <- "FRAPFit"
    fit$model <- model
    fit$data <- data
    fit$N <- 100
    if (fit$model == "M0D") {
        fit$index <- c(1, 2, 3)
        fit$modelAlt <- "0"
    } else if (fit$model == "M0") {
        fit$index <- c(2, 3)
        fit$modelAlt <- "0"
    } else if (fit$model == "M1") {
        fit$index <- c(2, 3, 4, 5, 6, 7)
        fit$modelAlt <- "1"
    } else if (fit$model == "M2") {
        fit$index <- c(3, 4, 5, 6, 7)
        fit$modelAlt <- "2"
    } else if (fit$model == "M3") {
        fit$index <- c(2, 4, 5, 6, 7)
        fit$modelAlt <- "3"
    } else if (fit$model == "M4") {
        fit$index <- c(2, 3, 4, 5, 7)
        fit$modelAlt <- "4"
    } else if (fit$model == "M5") {
        fit$index <- c(2, 3, 4, 5, 6)
        fit$modelAlt <- "5"
    } else if (fit$model == "M6") {
        fit$index <- c(4, 5, 6, 7)
        fit$modelAlt <- "6"
    } else if (fit$model == "M7") {
        fit$index <- c(2, 3, 4, 5)
        fit$modelAlt <- "7"
    } else if (fit$model == "M8") {
        fit$index <- c(2, 4, 5, 7)
        fit$modelAlt <- "8"
    } else if (fit$model == "M9") {
        fit$index <- c(3, 4, 5, 6)
        fit$modelAlt <- "9"
    }
    if (fit$model == "M0D" || fit$model == "M0") {
        fit$par <- rep(0, 3)
        names(fit$par) <- c("D", "kappa_b", "kappa_u")
        fit$par0 <- fit$par
        fit$gamma <- NA
    } else {
        fit$par <- rep(0, 7)
        names(fit$par) <- c("D", "kappa_b", "kappa_u", "gamma_b", "gamma_u", "eta_b",
                            "eta_u")
        fit$par0 <- fit$par
        fit$gamma <- NA
    }
    fit
}

EvalParams.FRAPFit <- function(fit) {
    fit$par <- fit$par0
    if (all(abs(fit$par)<1e-15)) {
        stop("Zero vector is an Invalid parameter value")
    } else if (any(is.na(fit$par))) {
        fit$F <- NA
    } else {
        if (fit$model == "M0D" || fit$model == "M0") {
            fit$F <- RecoFunc2Pop(fit$data, unname(fit$par))
        } else {
            fit$F <- RecoFunc3Pop(fit$data, unname(fit$par))
        }
    }
    fit$residuals <- fit$data$F - fit$F
    # fit <- Fit2HistoneH1Data(fit, fit$data, maxiter = 0)
    fit <- FRAPInference(fit)
    fit
}

Fit2HistoneH1Data <- function(fit, ...) {
    data <- fit$data
    # Fits model in FRAPfit to FRAP data
    par0 = unname(fit$par0)
    fit$par[] <- par0
    if (fit$model == "M0D" || fit$model == "M0") {
        names(fit$par0) <- c("D", "kappa_b", "kappa_u")
        names(fit$par) <- c("D", "kappa_b", "kappa_u")
    } else {
        names(fit$par0) <- c("D", "kappa_b", "kappa_u", "gamma_b", "gamma_u", "eta_b",
                             "eta_u")
        names(fit$par) <- c("D", "kappa_b", "kappa_u", "gamma_b", "gamma_u", "eta_b",
                            "eta_u")
    }
    if (fit$model == "M0D") {
        out <- nls(F ~ RecoFunc2Pop(data, c(D, kb, ku)), 
                   data = data,
                   start = c(D = par0[1], kb = par0[2], ku = par0[3]), 
                   control = nls.control(warnOnly = TRUE, minFactor = 0.0001, 
                                         tol = 1e-06,
                                         ... ),
                   algorithm = "port",
                   lower = rep(0, 3))
    } else if (fit$model == "M0") {
        out <- nls(F ~ RecoFunc2Pop(data, c(par0[1], kb, ku)), 
                   data = data,
                   start = c(kb = par0[2], ku = par0[3]), 
                   control = nls.control(warnOnly = TRUE, minFactor = 0.0001, 
                                         tol = 1e-06,
                                         ...),
                   algorithm = "port",
                   lower = rep(0, 2))
    } else if (fit$model == "M1") {
        out <- nls(F ~ RecoFunc3Pop(data, c(par0[1], kb, ku, gb, gu, eb, eu)), 
                   data = data,
                   start = c(kb = par0[2], ku = par0[3], gb = par0[4], gu = par0[5], 
                             eb = par0[6], eu = par0[7]), 
                   control = nls.control(warnOnly = TRUE, minFactor = 0.0001, 
                                         tol = 1e-06,
                                         ...),
                   algorithm = "port",
                   lower = rep(0, 6))
    } else if (fit$model == "M2") {
        out <- nls(F ~ RecoFunc3Pop(data, c(par0[1], 0.0, ku, gb, gu, eb, eu)), 
                   data = data,
                   start = c(ku = par0[3], gb = par0[4], gu = par0[5], eb = par0[6], 
                             eu = par0[7]), 
                   control = nls.control(warnOnly = TRUE, minFactor = 0.0001, 
                                         tol = 1e-06,
                                         ...),
                   algorithm = "port",
                   lower = rep(0, 5))
    } else if (fit$model == "M3") {
        out <- nls(F ~ RecoFunc3Pop(data, c(par0[1], kb, 0.0, gb, gu, eb, eu)), 
                   data = data,
                   start = c(kb = par0[2], gb = par0[4], gu = par0[5], eb = par0[6], 
                             eu=par0[7]), 
                   control = nls.control(warnOnly = TRUE, minFactor = 0.0001, 
                                         tol = 1e-06,
                                         ...),
                   algorithm = "port",
                   lower = rep(0, 5))
    } else if (fit$model == "M4") {
        out <- nls(F ~ RecoFunc3Pop(data, c(par0[1], kb, ku, gb, gu, 0.0, eu)), 
                   data = data,
                   start = c(kb = par0[2], ku = par0[3], gb = par0[4], gu = par0[5], 
                             eu = par0[7]), 
                   control = nls.control(warnOnly = TRUE, minFactor = 0.0001, tol = 1e-06,
                                         ...),
                   algorithm = "port",
                   lower = rep(0, 5))
    } else if (fit$model == "M5"){
        out <- nls(F ~ RecoFunc3Pop(data, c(par0[1], kb, ku, gb, gu, eb, 0.0)), 
                   data = data,
                   start = c(kb=par0[2], ku=par0[3], gb=par0[4], gu=par0[5], eb=par0[6]), 
                   control = nls.control(warnOnly = TRUE, minFactor = 0.0001, tol = 1e-06,
                                         ...),
                   algorithm = "port",
                   lower = rep(0, 5))
    } else if (fit$model == "M6") {
        out <- nls(F ~ RecoFunc3Pop(data, c(par0[1], 0.0, 0.0, gb, gu, eb, eu)), 
                   data = data,
                   start = c(gb = par0[4], gu = par0[5], eb = par0[6], eu = par0[7]),
                   control = nls.control(warnOnly = TRUE, minFactor = 0.0001, tol = 1e-06,
                                         ...),
                   algorithm = "port",
                   lower = rep(0, 4))
    } else if (fit$model == "M7") {
        out <- nls(F ~ RecoFunc3Pop(data, c(par0[1], kb, ku, gb, gu, 0.0, 0.0)), 
                   data = data,
                   start = c(kb = par0[2], ku=par0[3], gb=par0[4], gu=par0[5]), 
                   control = nls.control(warnOnly=TRUE, minFactor=0.0001, tol=1e-06,
                                         ...),
                   algorithm = "port",
                   lower = rep(0, 4))
    } else if (fit$model == "M8") {
        out <- nls(F ~ RecoFunc3Pop(data, c(par0[1], kb, 0.0, gb, gu, 0.0, eu)), 
                   data = data,
                   start = c(kb = par0[2], gb = par0[4], gu = par0[5], eu = par0[7]), 
                   control = nls.control(warnOnly = TRUE, minFactor = 0.0001, tol = 1e-06,
                                         ...),
                   algorithm = "port",
                   lower = rep(0, 4))
    } else if (fit$model == "M9") {
        out <- nls(F ~ RecoFunc3Pop(data, c(par0[1], 0.0, ku, gb, gu, eb, 0.0)), 
                   data = data,
                   start = c(ku = par0[3], gb = par0[4], gu = par0[5], eb = par0[6]), 
                   control = nls.control(warnOnly = TRUE, minFactor = 0.0001, tol = 1e-06,
                                         ...),
                   algorithm = "port",
                   lower = rep(0, 4))
    }
    fit$par[fit$index] <- coef(out)
    if (fit$model %in% c("M0D", "M0")) {
        fit$F <- RecoFunc2Pop(fit$data, unname(fit$par))
        fit$gamma <- unname(fit$par[2]/fit$par[3])
    } else if (fit$model %in% c("M1", "M2", "M3", "M4", "M5", "M6", "M7", "M8", "M9")) {
        fit$F <- RecoFunc3Pop(fit$data, unname(fit$par))
        fit$gamma <- unname(fit$par[4]/fit$par[5])
    }
    fit$residuals <- fit$data$F - fit$F
    # fit <- EvalParams.FRAPFit(fit)
    fit$nls <- out
    fit <- FRAPInference(fit)
    fit
}

# Akaike ================================================================================= 
AICweights <- function(AIC){
    # Computes the Akaike weights from a vector of AIC values
    N <- length(AIC)
    p <- exp(- (AIC - min(AIC)) / 2)
    p / sum(p)
}

AIC.FRAPFit <- function(fit) {
    # Computes the AIC from a fit
    N <- length(fit$F)
    K <- length(fit$index)
    if (N / K < 40) {
        RSS <- sum(fit$residuals ^ 2)
        AIC <- N * log(RSS / N) + 2 * K * N / (N - K - 1)
    } else {
        AIC <- N * log(RSS / N) + 2 * K
    }
    AIC
}

# Biological quantities ==================================================================
FRAPInference <- function(fit) {
    # Computes the values that follow the FRAPfit: proportions, average times and AIC
    par <- fit$par
    if (fit$model == "M0D" || fit$model == "M0"){
        kappa_b <- par[2]
        kappa_u <- par[3]
        kappaub = kappa_b + kappa_u
        fit$prop <- c(kappa_u, kappa_b) / kappaub * 100
        names(fit$prop) <- c("P_u", "P_v")
        bioIndex <- c(2, 3)
    } else {
        kappa_b <- par[2] 
        kappa_u <- par[3] 
        gamma_b <- par[4] 
        gamma_u <- par[5] 
        eta_b <- par[6] 
        eta_u <- par[7]
        gamma <- fit$gamma
        if (fit$model == "M6"){
            eta <- eta_b/eta_u
            PI_u <- 1
            PI_w <- gamma
            PI_v <- eta*gamma
            PI_t <- PI_u + PI_w + PI_v
        } else if (fit$model == "M7"){
            kappa <- kappa_b/kappa_u
            PI_u <- 1
            PI_w <- gamma
            PI_v <- kappa
            PI_t <- PI_u + PI_w + PI_v
        } else {
            PI_u <- kappa_u * eta_b + kappa_u * gamma_u + eta_u * gamma_u 
            PI_w <- gamma_b * kappa_u + gamma_b * eta_u + kappa_b * eta_u 
            PI_v <- eta_b * gamma_b + eta_b * kappa_b + gamma_u * kappa_b 
            PI_t <- PI_u + PI_w + PI_v 
        } 
        fit$prop <- c(PI_u, PI_w, PI_v)/PI_t * 100
        names(fit$prop) <- c("P_u", "P_w", "P_v")
        bioIndex <- fit$index
    }
    bioNames <- c(".", "tau_u->v", "tau_v->u", "tau_u->w", "tau_w->u", "tau_w->v", 
                  "tau_v->w")
    fit$bioTimes <- 1 / fit$par[bioIndex]
    names(fit$bioTimes) <- bioNames[bioIndex]
    fit$AIC <- AIC(fit)
    fit
}

# Display ================================================================================
summary.FRAPFit <- function(fit) {
    # Creates a summary of the FRAPfit 
    #--- modified from sunmmary.nls
    r <- as.vector(fit$residuals)
    w <- fit$F 
    n <- if (!is.null(w)) 
        sum(w > 0)
    else length(r)
    param <- fit$par[fit$index]
    pnames <- names(param)
    p <- length(param)
    rdf <- n - p
    resvar <- if (rdf <= 0) 
        NaN
    else 
        deviance(fit$nls)/rdf
    XtXinv <- chol2inv(fit$nls$m$Rmat())
    dimnames(XtXinv) <- list(pnames, pnames)
    se <- sqrt(diag(XtXinv) * resvar)    
    tval <- param / se
    param <- cbind(param, se, tval, 2 * pt(abs(tval), rdf, lower.tail = FALSE))
    dimnames(param) <- list(pnames, c("Estimate", "Std. Error", 
                                      "t value", "Pr(>|t|)"))
    ans <- list(residuals = r, sigma = sqrt(resvar), 
                df = c(p, rdf), cov.unscaled = XtXinv, coefficients = param, 
                parameters = param, prop = fit$prop, times = fit$bioTimes, 
                model = fit$model, dataname = fit$data$name)
    #--- end modified from sunmmary.nls
    class(ans) <- "summary.FRAPFit"
    ans
}

print.summary.FRAPFit <- function(x, digits = max(3L, getOption("digits") - 3L), 
                                  signif.stars = getOption("show.signif.stars"), ...) {
    # Prints the summary of a FRAPfit
    #--- modified from print.sunmmary.nls
    cat(paste("\nFitting model ", x$model, " to histone H1 FRAP data (", x$dataname, 
              ")\n", sep = ""))
    df <- x$df
    rdf <- df[2L]
    cat("\nParameters:\n")
    printCoefmat(x$coefficients, digits = digits, signif.stars = signif.stars, ...)
    cat("\nProportions:\n")
    x$prop[] <- paste(round(x$prop, digits = 3), "%", sep = "")
    print(x$pro)
    cat("\nAverage transition times:\n")
    print(x$times)
    cat("\n")
    invisible(x)
    #--- end modified from print.sunmmary.nls
}

# Model functions -------------------------------------------------------------
RecoFunc2Pop <- function(data, par, N = 100) {  
    # Evaluates (model) usage RecoFun*Pop(DATA, parametersToFit , termsinSeries)
    r1 <- data$r1
    twoh <- data$twoh
    t <- data$t
    
    L <- twoh / (1 - r1) 
    c <- L / 2
    h <- twoh / 2
    
    D <- par[1]
    kappa_b <- par[2]
    kappa_u <- par[3]
    
    kappaub = kappa_b + kappa_u
    
    s = 0
    
    for(n in 1:N) {
        DnpiL = D * (n * pi / L) ** 2
        S = (sin(n * pi * (c - h) / L) - sin(n * pi * (c + h) / L)) / (n * pi)
        Q = sqrt((kappaub + DnpiL) ^ 2 - 4 * kappa_u * DnpiL)
        r1 = - (kappaub + DnpiL - Q) / 2
        r2 = - (kappaub + DnpiL + Q) / 2
        F1 = (r1 + kappaub) / Q
        F2 = - (r2 + kappaub) / Q 
        B1 = kappaub + r1 + DnpiL
        B2 = kappaub + r2 + DnpiL
        s = s + (B1 * F1 * exp(r1 * t) + B2 * F2 * exp(r2 * t)) * S ^ 2
    }
    
    return(1 - (L ^ 2) / (h * (L - 2 * h) * (kappaub)) * s)
}

RecoFunc3Pop <- function(data, par, N = 100) {
    # Evaluates (model) usage RecoFun*Pop(DATA, parametersToFit , termsinSeries)
    r1 <- data$r1
    twoh <- data$twoh
    t <- data$t
    
    L <- twoh / (1 - r1) 
    c <- L / 2 
    h <- twoh / 2 
    
    D <- par[1] 
    kappa_b <- par[2] 
    kappa_u <- par[3] 
    gamma_b <- par[4] 
    gamma_u <- par[5] 
    eta_b <- par[6] 
    eta_u <- par[7]  
        
    PI_u <- kappa_u * eta_b + kappa_u * gamma_u + eta_u * gamma_u 
    PI_w <- gamma_b * kappa_u + gamma_b * eta_u + kappa_b * eta_u 
    PI_v <- eta_b * gamma_b + eta_b * kappa_b + gamma_u * kappa_b 
    PI_t <- PI_u + PI_w + PI_v 
    Sigma_u <- kappa_u + gamma_u + eta_b + eta_u 
    Sigma_t <- kappa_b + kappa_u + gamma_b + gamma_u + eta_b + eta_u 

    rho <- function(s) s ^ 2 + Sigma_t * s + PI_t
  
    F <- 1 
    for (n in 1 : N) {
        DnpiL <- D * (n * pi / L) ^ 2 
        S <- (sin(n * pi * (c - h) / L) - sin(n * pi * (c + h) / L)) / (n * pi) 
        z <- Roots3deg(PI_u , PI_t , Sigma_u , Sigma_t , DnpiL)  
        r <- (S * L) ^ 2 * rho(z) / (PI_t * (L - 2 * h) * h) 
        A <- CoefLaplace(z , r) 
        F <- F - ((PI_t + Sigma_u * DnpiL) * LaplaceInv(t , z , A) + 
                  (Sigma_t + DnpiL) * LaplaceInvD1(t , z , A) + LaplaceInvD2(t , z , A)) 
    }
    return(F)
}

LaplaceInv <- function(t, z, A) {
    # Computes the function a_n(t) 
    if (is.complex(z[1]))
    {
        s <- Re(z[1]) 
        w <- Im(z[1]) 
        a <- abs(A[1]) 
        c <- Arg(A[1]) 
        L <- 2 * a * exp(s * t) * cos(w * t + c) + A[3] * exp(z[3] * t) 
    }
    else
    {
        L <- A[1] * exp(z[1] * t) + A[2] * exp(z[2] * t) + A[3] * exp(z[3] * t) 
    }
    return(L)
}

LaplaceInvD1 <- function(t, z, A) {
    # Computes the function a'_n(t)
    if (is.complex(z[1]))
    {
        s <- Re(z[1]) 
        w <- Im(z[1]) 
        a <- abs(A[1]) 
        c <- Arg(A[1]) 
        L <- 2 * a * exp(s * t) * (s * cos(w * t + c) - w * sin(w * t + c)) + 
            z[3] * A[3] * exp(z[3] * t) 
    }
    else
    {
        L <- z[1] * A[1] * exp(z[1] * t) + z[2] * A[2] * exp(z[2] * t) + 
            z[3] * A[3] * exp(z[3] * t)
    }
    return(L)
}

LaplaceInvD2 <- function(t, z, A) {
    # Computes the function a''_n(t)
    if (is.complex(z[1]))
    {
        s <- Re(z[1]) 
        w <- Im(z[1]) 
        a <- abs(A[1]) 
        c <- Arg(A[1]) 
        L <- 2 * a * exp(s * t) * ((s ^ 2 - w ^ 2) * cos(w * t + c) - 
                                   2 * s * w * sin(w * t + c)) +
            z[3] ^ 2 * A[3] * exp(z[3] * t) 
    }
    else
    {
        L <- z[1] ^ 2 * A[1] * exp(z[1] * t) + z[2] ^ 2 * A[2] * exp(z[2] * t) +
            z[3] ^ 2 * A[3] * exp(z[3] * t)
    }
    return(L)
}

CoefLaplace <- function(z, r) {
    # Computes the coefficients in the partial fractions
    A1 <- r[1] / ((z[1] - z[2]) * (z[1] - z[3]))   
    A2 <- r[2] / ((z[2] - z[1]) * (z[2] - z[3]))   
    A3 <- r[3] / ((z[3] - z[1]) * (z[3] - z[2])) 
    return(c(A1, A2, A3))
}

Roots3deg <- function(PI_u, PI_t, Sigma_u, Sigma_t, DnpiL) {
    # Computes the root of r(s)
    z <- polyroot(c(PI_u * DnpiL,  PI_t + Sigma_u * DnpiL, Sigma_t + DnpiL, 1))
    z = Re(z)
    return(z)
}
