# Supplementary material for: Using a model comparison approach to describe the assembly pathway for histone H1
Source: PLoS One. 2018 Jan 19;13(1):e0191562. doi: 10.1371/journal.pone.0191562 (PMC5774818; doi:10.1371/journal.pone.0191562)
Supplement: S1 File — (ZIP) [file pone.0191562.s001.zip › multiplefitH10.R]

# setwd("codes/R/")
rm(list = ls())
source("HistoneH1FRAP.R")
source("resultsFunctions.R")


data <- as.list( read.csv("H10.csv") )
data$r1 <- 0.74146762513052
data$twoh <- 1.5
data$name <- "H10"

set.seed(9841)

multfitH10 <- list()
for (model in c("M1", "M2", "M3", "M4", "M5", "M6", "M7", "M8", "M9")){
    multfit <- MultipleFit2HistoneH1Data(data, model)
    multfitH10[[model]] <- multfit
}
save(multfitH10, file = "multfitH10.Rdata")


## Results
#   In model 7 (amoung other cases), different best estimates are symetrically equivalent. See, for example, iterations ??? and ??? 
#   where kappa_b <-> gamma_b and kappa_u <-> gamma_u
#   Results can be accessed by loading data tables in the file multiH1?.Rdata where ? is the data set (0 to 5).
#
#  Fit of model M1 to H10 data from different initial parameters (displaying only true convergence)
# Iter   RSS         kappa_b0    kappa_u0    gamma_b0    gamma_u0      eta_b0      eta_u0     kappa_b     kappa_u     gamma_b     gamma_u       eta_b       eta_u 
# Model M1 to H10 data (1000 points): 1829 sec elapsed
# 
#  Fit of model M2 to H10 data from different initial parameters (displaying only true convergence)
# Iter   RSS         kappa_u0    gamma_b0    gamma_u0      eta_b0      eta_u0     kappa_u     gamma_b     gamma_u       eta_b       eta_u 
# Model M2 to H10 data (1000 points): 905.282 sec elapsed
# 
#  Fit of model M3 to H10 data from different initial parameters (displaying only true convergence)
# Iter   RSS         kappa_b0    gamma_b0    gamma_u0      eta_b0      eta_u0     kappa_b     gamma_b     gamma_u       eta_b       eta_u 
# Model M3 to H10 data (1000 points): 1989.278 sec elapsed
# 
#  Fit of model M4 to H10 data from different initial parameters (displaying only true convergence)
# Iter   RSS         kappa_b0    kappa_u0    gamma_b0    gamma_u0      eta_u0     kappa_b     kappa_u     gamma_b     gamma_u       eta_u 
# 570    0.001147    0.207050    0.046670    0.100774    0.341576    0.190100    0.067282    0.016490    0.000000    0.002373    0.002656 
# 628    0.054795    2.065846    2.373764    0.520746    0.187299    0.178436    0.043994  591.204123 572217.230003   59.211313    0.000000 
# Model M4 to H10 data (1000 points): 1200.12 sec elapsed
# 
#  Fit of model M5 to H10 data from different initial parameters (displaying only true convergence)
# Iter   RSS         kappa_b0    kappa_u0    gamma_b0    gamma_u0      eta_b0     kappa_b     kappa_u     gamma_b     gamma_u       eta_b 
# 245    0.001147    0.439185    0.353844    0.399316    0.265938    0.320504    0.056628    0.019147    0.010654    0.002372    0.000002 
# Model M5 to H10 data (1000 points): 1228.815 sec elapsed
# 
#  Fit of model M6 to H10 data from different initial parameters (displaying only true convergence)
# Iter   RSS         gamma_b0    gamma_u0      eta_b0      eta_u0     gamma_b     gamma_u       eta_b       eta_u 
# 3      0.001147    0.122847    0.522878    0.018660    1.532916    0.067282    0.016490    0.002274    0.002755 
# 20     0.001147    2.197934    1.511262    0.182461    1.146728    0.067282    0.016490    0.002274    0.002755 
# 392    0.001147    0.088243    0.830848    0.010476    1.509206    0.067282    0.016490    0.002274    0.002755 
# 461    0.001147    0.395466    0.861402    1.422316    1.316034    0.067282    0.016490    0.002274    0.002755 
# 881    0.001147    0.267920    0.464322    0.026052    0.005935    0.067282    0.016490    0.002274    0.002755 
# 955    0.001147    1.378553    1.649332    0.019192    3.446918    0.067282    0.016490    0.002274    0.002755 
# Model M6 to H10 data (1000 points): 1331.589 sec elapsed
# 
#  Fit of model M7 to H10 data from different initial parameters (displaying only true convergence)
# Iter   RSS         kappa_b0    kappa_u0    gamma_b0    gamma_u0     kappa_b     kappa_u     gamma_b     gamma_u 
# 15     0.001147    0.550893    0.379091    1.196020    1.532823    0.010655    0.002373    0.056627    0.019147 
# 109    0.001147    0.215264    0.392464    3.631355    0.486230    0.010655    0.002373    0.056627    0.019147 
# 118    0.001147    0.174743    3.073445    0.331233    1.197173    0.010655    0.002373    0.056627    0.019147 
# 225    0.001147    2.249862    0.357880    0.752391    0.090079    0.056627    0.019147    0.010655    0.002373 
# 251    0.001147    0.616358    0.045750    0.368134    0.026789    0.056627    0.019147    0.010655    0.002373 
# 261    0.001147    0.158539    0.006120    0.347154    0.890189    0.010655    0.002373    0.056627    0.019147 
# 270    0.001147    0.576991    0.714327    2.396611    0.622372    0.010655    0.002373    0.056627    0.019147 
# 325    0.001147    2.015781    0.209222    0.502868    0.330724    0.056627    0.019147    0.010655    0.002373 
# 375    0.001147    1.161408    0.236235    0.037850    0.018703    0.056627    0.019147    0.010655    0.002373 
# 405    0.001147    0.035942    0.199752    0.531267    0.278302    0.010655    0.002373    0.056627    0.019147 
# 504    0.001147    0.850323    0.008999    1.680457    0.212634    0.010655    0.002373    0.056627    0.019147 
# 559    0.001147    0.354604    0.685336    0.617919    1.409702    0.010655    0.002373    0.056627    0.019147 
# 572    0.001147    2.666486    1.528091    0.489440    0.084010    0.056627    0.019147    0.010655    0.002373 
# 611    0.001147    0.014340    0.314492    2.153658    2.149162    0.010655    0.002373    0.056627    0.019147 
# 645    0.001147    0.056446    0.042745    1.078612    0.088375    0.056627    0.019147    0.010655    0.002373 
# 664    0.001147    4.078116    1.432287    0.659358    0.430007    0.056627    0.019147    0.010655    0.002373 
# 807    0.001147    0.586518    0.441023    0.468397    2.715210    0.010655    0.002373    0.056627    0.019147 
# 819    0.001147    0.057033    1.220627    0.558958    1.125468    0.010655    0.002373    0.056627    0.019147 
# 825    0.001147    0.955291    1.924435    0.016179    0.069549    0.056627    0.019147    0.010655    0.002373 
# 838    0.001147    0.207511    0.876019    0.789880    0.002920    0.056627    0.019147    0.010655    0.002373 
# 860    0.001147    0.603155    0.056717    0.655152    2.093099    0.010655    0.002373    0.056627    0.019147 
# 902    0.001147    0.162207    0.565879    0.792631    0.000546    0.056627    0.019147    0.010655    0.002373 
# 957    0.001147    1.970747    1.065744    0.098843    0.432602    0.056627    0.019147    0.010655    0.002373 
# 988    0.001147    0.067775    0.011427    3.925048    0.633542    0.010655    0.002373    0.056627    0.019147 
# 994    0.001147    0.822782    2.315815    1.188297    1.543540    0.010655    0.002373    0.056627    0.019147 
# Model M7 to H10 data (1000 points): 965.526 sec elapsed
# 
#  Fit of model M8 to H10 data from different initial parameters (displaying only true convergence)
# Iter   RSS         kappa_b0    gamma_b0    gamma_u0      eta_u0     kappa_b     gamma_b     gamma_u       eta_u 
# 2      0.001147    0.091108    1.309790    0.528768    0.064158    0.009335    0.057948    0.019147    0.002373 
# 24     0.001147    0.194617    1.505443    0.407896    0.373022    0.009335    0.057948    0.019147    0.002373 
# 52     0.001147    0.166943    1.753487    0.407099    0.236364    0.009335    0.057948    0.019147    0.002373 
# 117    0.001147    0.017641    1.266189    0.885622    0.301187    0.009335    0.057948    0.019147    0.002373 
# 130    0.001147    0.599912    0.550866    0.184957    1.100037    0.009335    0.057948    0.019147    0.002373 
# 138    0.001147    0.823475    2.405129    0.969205    0.241751    0.009335    0.057948    0.019147    0.002373 
# 150    0.001147    0.486368    0.373020    1.585006    0.143197    0.009335    0.057948    0.019147    0.002373 
# 409    0.001147    0.125451    2.237312    1.830999    0.321346    0.009335    0.057948    0.019147    0.002373 
# 442    0.001147    0.235249    2.615669    2.817932    0.301956    0.009335    0.057948    0.019147    0.002373 
# 452    0.001147    0.230772    1.754036    1.568227    0.193577    0.009335    0.057948    0.019147    0.002373 
# 459    0.001147    0.838900    0.892167    0.430348    0.053106    0.009335    0.057948    0.019147    0.002373 
# 511    0.001147    0.155206    2.901547    0.073808    0.020446    0.009335    0.057948    0.019147    0.002373 
# 529    0.001147    0.171215    0.082420    4.914629    0.292891    0.009335    0.057948    0.019147    0.002373 
# 566    0.001147    0.025763    0.830711    0.912823    0.363455    0.009335    0.057948    0.019147    0.002373 
# 581    0.001147    0.413595    0.408326    3.206547    0.125960    0.009335    0.057948    0.019147    0.002373 
# 612    0.001147    0.001999    8.106854    0.852818    0.444774    0.009335    0.057948    0.019147    0.002373 
# 639    0.001147    0.248545    1.623757    1.467305    0.294228    0.009335    0.057948    0.019147    0.002373 
# 691    0.001147    0.068416    2.827783    0.088146    0.057833    0.009335    0.057948    0.019147    0.002373 
# 697    0.001147    0.286141    1.438509    4.558957    0.213408    0.009335    0.057948    0.019147    0.002373 
# 731    0.001147    0.644347    2.905789    0.963925    0.009823    0.009335    0.057948    0.019147    0.002373 
# 773    0.001147    0.294875    0.288733    0.110083    1.187620    0.009335    0.057948    0.019147    0.002373 
# 781    0.001147    0.049942    4.959096    1.519830    1.349758    0.009335    0.057948    0.019147    0.002373 
# 830    0.001147    0.024630    1.827764    0.237360    0.093539    0.009335    0.057948    0.019147    0.002373 
# 892    0.001147    0.267897    2.240486    0.130409    0.002244    0.009335    0.057948    0.019147    0.002373 
# 918    0.001147    0.622483    3.182725    0.113559    0.081926    0.009335    0.057948    0.019147    0.002373 
# 953    0.001147    0.133850    0.850435    0.559654    0.005458    0.009335    0.057948    0.019147    0.002373 
# 958    0.001147    0.362732    0.668267    0.496064    1.117206    0.009335    0.057948    0.019147    0.002373 
# Model M8 to H10 data (1000 points): 991.835 sec elapsed
# 
#  Fit of model M9 to H10 data from different initial parameters (displaying only true convergence)
# Iter   RSS         kappa_u0    gamma_b0    gamma_u0      eta_b0     kappa_u     gamma_b     gamma_u       eta_b 
# 379    0.001147    0.776215    0.651479    4.422669    0.412236    0.002373    0.067282    0.016490    0.002656 
# 477    0.001147    1.618565    0.081009    0.001575    0.057165    0.002373    0.067282    0.016490    0.002656 
# 502    0.001147    0.067174    0.512036    0.768765    0.173436    0.002373    0.067282    0.016490    0.002656 
# 553    0.001147    0.513933    2.039155    2.796098    0.016373    0.002373    0.067282    0.016490    0.002656 
# 616    0.001147    0.116286    1.625699    0.981714    0.030683    0.002373    0.067282    0.016490    0.002656 
# 764    0.001147    0.579740    0.735798    1.348911    0.322595    0.002373    0.067282    0.016490    0.002656 
# 993    0.001147    0.525775    3.266632    1.930261    0.811795    0.002373    0.067282    0.016490    0.002656 
# Model M9 to H10 data (1000 points): 445.673 sec elapsed
