# Supplementary material for: Using a model comparison approach to describe the assembly pathway for histone H1
Source: PLoS One. 2018 Jan 19;13(1):e0191562. doi: 10.1371/journal.pone.0191562 (PMC5774818; doi:10.1371/journal.pone.0191562)
Supplement: S1 File — (ZIP) [file pone.0191562.s001.zip › multiplefitH11.R]

# setwd("codes/R/")
rm(list = ls())
source("HistoneH1FRAP.R")
source("resultsFunctions.R")


data <- as.list( read.csv("H11.csv") )
data$r1 <- 0.725761605271894
data$twoh <- 1.5
data$name <- "H11"

set.seed(9841)

multfitH11 <- list()
for (model in c("M1", "M2", "M3", "M4", "M5", "M6", "M7", "M8", "M9")){
    multfit <- MultipleFit2HistoneH1Data(data, model)
    multfitH11[[model]] <- multfit
}
save(multfitH11, file = "multfitH11.Rdata")


## Results
#   In model 7 (amoung other cases), different best estimates are symetrically equivalent. See, for example, iterations ??? and ??? 
#   where kappa_b <-> gamma_b and kappa_u <-> gamma_u
#   Results can be accessed by loading data tables in the file multiH1?.Rdata where ? is the data set (0 to 5).
#
#  Fit of model M1 to H11 data from different initial parameters (displaying only true convergence)
# Iter   RSS         kappa_b0    kappa_u0    gamma_b0    gamma_u0      eta_b0      eta_u0     kappa_b     kappa_u     gamma_b     gamma_u       eta_b       eta_u 
# Model M1 to H11 data (1000 points): 1212.145 sec elapsed
# 
#  Fit of model M2 to H11 data from different initial parameters (displaying only true convergence)
# Iter   RSS         kappa_u0    gamma_b0    gamma_u0      eta_b0      eta_u0     kappa_u     gamma_b     gamma_u       eta_b       eta_u 
# 233    0.130656    0.119978    2.253759    0.893160    1.159731    0.155068    0.007905    0.019900    0.000000    5.973500    0.599301 
# Model M2 to H11 data (1000 points): 651.333 sec elapsed
# 
#  Fit of model M3 to H11 data from different initial parameters (displaying only true convergence)
# Iter   RSS         kappa_b0    gamma_b0    gamma_u0      eta_b0      eta_u0     kappa_b     gamma_b     gamma_u       eta_b       eta_u 
# 520    0.130656    0.404823    0.100556    0.222686    0.802087    0.054889    0.019889    0.000000    0.410760    3.256989    0.065150 
# Model M3 to H11 data (1000 points): 1720.791 sec elapsed
# 
#  Fit of model M4 to H11 data from different initial parameters (displaying only true convergence)
# Iter   RSS         kappa_b0    kappa_u0    gamma_b0    gamma_u0      eta_u0     kappa_b     kappa_u     gamma_b     gamma_u       eta_u 
# Model M4 to H11 data (1000 points): 953.934 sec elapsed
# 
#  Fit of model M5 to H11 data from different initial parameters (displaying only true convergence)
# Iter   RSS         kappa_b0    kappa_u0    gamma_b0    gamma_u0      eta_b0     kappa_b     kappa_u     gamma_b     gamma_u       eta_b 
# 716    0.003420    0.131948    0.870980    2.286384    0.214793    0.732940    0.010378    0.003338    0.116590    0.025960    0.000000 
# 862    0.003420    0.156124    0.003410    0.653410    3.445961    0.323192    0.010378    0.003338    0.116590    0.025960    0.000000 
# Model M5 to H11 data (1000 points): 965.024 sec elapsed
# 
#  Fit of model M6 to H11 data from different initial parameters (displaying only true convergence)
# Iter   RSS         gamma_b0    gamma_u0      eta_b0      eta_u0     gamma_b     gamma_u       eta_b       eta_u 
# 55     0.003420    0.041064    2.169148    0.028370    0.067243    0.126967    0.024111    0.001593    0.003594 
# 57     0.003420    0.275199    0.419266    0.110930    1.422436    0.126967    0.024111    0.001593    0.003594 
# 288    0.003420    1.314796    1.341113    0.138587    0.913352    0.126967    0.024111    0.001593    0.003594 
# 323    0.003420    0.217746    0.398331    0.035026    1.170901    0.126967    0.024111    0.001593    0.003594 
# 334    0.003420    1.701655    0.849748    0.054114    3.788559    0.126967    0.024111    0.001593    0.003594 
# 359    0.003420    2.057882    0.152882    0.779394    1.818527    0.126967    0.024111    0.001593    0.003594 
# 406    0.003420    0.796338    0.843086    0.045603    0.921685    0.126967    0.024111    0.001593    0.003594 
# 443    0.003420    0.591428    1.884374    0.145098    0.783359    0.126967    0.024111    0.001593    0.003594 
# 445    0.003420    0.017202    0.143409    0.241385    0.076971    0.126967    0.024111    0.001593    0.003594 
# 524    0.003420    0.068167    1.921719    0.110008    0.052285    0.126967    0.024111    0.001593    0.003594 
# 651    0.003420    3.162212    2.439965    0.118682    0.471607    0.126967    0.024111    0.001593    0.003594 
# 709    0.003420    0.706709    0.573557    0.090748    0.219825    0.126967    0.024111    0.001593    0.003594 
# 839    0.003420    0.280561    0.767963    0.274360    0.366203    0.126967    0.024111    0.001593    0.003594 
# 949    0.003420    1.412587    2.307061    0.029933    0.007091    0.126967    0.024111    0.001593    0.003594 
# 963    0.003420    6.105507    0.603667    0.005914    0.778233    0.126967    0.024111    0.001593    0.003594 
# 986    0.003420    3.755309    1.351366    0.331742    0.354531    0.126967    0.024111    0.001593    0.003594 
# 992    0.003420    0.718623    0.293903    1.688729    0.005729    0.126967    0.024111    0.001593    0.003594 
# Model M6 to H11 data (1000 points): 1198.684 sec elapsed
# 
#  Fit of model M7 to H11 data from different initial parameters (displaying only true convergence)
# Iter   RSS         kappa_b0    kappa_u0    gamma_b0    gamma_u0     kappa_b     kappa_u     gamma_b     gamma_u 
# 5      0.003420    0.172501    0.149448    0.061075    0.217496    0.116590    0.025960    0.010378    0.003338 
# 9      0.003420    1.131135    2.409700    0.334436    0.931524    0.116590    0.025960    0.010378    0.003338 
# 27     0.003420    3.338274    0.370711    1.735758    0.008546    0.116590    0.025960    0.010378    0.003338 
# 41     0.003420    0.484098    0.113386    0.866612    0.142732    0.010378    0.003338    0.116590    0.025960 
# 54     0.003420    0.213275    0.375337    0.005781    0.520281    0.116590    0.025960    0.010378    0.003338 
# 69     0.003420    0.134276    0.555735    0.284962    3.220768    0.116590    0.025960    0.010378    0.003338 
# 82     0.003420    0.449920    0.133965    0.767156    0.002631    0.116590    0.025960    0.010378    0.003338 
# 145    0.003420    0.150833    0.328346    1.002853    0.478266    0.010378    0.003338    0.116590    0.025960 
# 174    0.003420    0.113047    0.920174    1.809801    1.480096    0.010378    0.003338    0.116590    0.025960 
# 203    0.003420    0.094781    0.014033    0.016809    0.221077    0.010378    0.003338    0.116589    0.025960 
# 207    0.003420    0.927166    0.689720    0.996471    0.209897    0.116590    0.025960    0.010378    0.003338 
# 218    0.003420    0.172948    0.024453    0.406954    0.063942    0.010378    0.003338    0.116590    0.025960 
# 249    0.003420    0.115764    0.612654    0.039625    1.299860    0.116589    0.025960    0.010378    0.003338 
# 338    0.003420    3.666197    1.347841    0.024659    0.748592    0.116590    0.025960    0.010378    0.003338 
# 380    0.003420    0.404288    0.038023    3.655625    0.727605    0.010378    0.003338    0.116590    0.025960 
# 434    0.003420    0.198051    0.482241    0.018082    2.891711    0.116590    0.025960    0.010378    0.003338 
# 457    0.003420    0.600739    0.135264    0.333031    0.585847    0.010378    0.003338    0.116590    0.025960 
# 491    0.003420    0.048235    0.073647    0.971861    0.802145    0.010378    0.003338    0.116590    0.025960 
# 504    0.003420    0.850323    0.008999    1.680457    0.212634    0.010378    0.003338    0.116590    0.025960 
# 520    0.003420    0.189304    0.047023    3.763042    0.280661    0.010378    0.003338    0.116590    0.025960 
# 532    0.003420    0.974032    0.578487    1.105808    0.863290    0.010378    0.003338    0.116590    0.025960 
# 542    0.003420    0.520182    0.516466    0.397575    0.169852    0.116590    0.025960    0.010378    0.003338 
# 560    0.003420    0.774282    0.008881    0.255573    0.280792    0.010378    0.003338    0.116590    0.025960 
# 561    0.003420    0.281316    0.830045    1.818630    2.084425    0.010378    0.003338    0.116589    0.025960 
# 565    0.003420    0.624574    0.145731    1.632044    1.575652    0.010378    0.003338    0.116590    0.025960 
# 567    0.003420    0.397191    0.174966    0.628828    0.593892    0.010378    0.003338    0.116590    0.025960 
# 628    0.003420    0.941003    0.317280    0.800249    0.806402    0.010378    0.003338    0.116590    0.025960 
# 645    0.003420    0.056446    0.042745    1.078612    0.088375    0.010378    0.003338    0.116589    0.025960 
# 699    0.003420    0.045756    0.712451    0.513660    2.477568    0.010378    0.003338    0.116590    0.025960 
# 855    0.003420    0.835553    1.228630    0.470702    1.311462    0.010378    0.003338    0.116590    0.025960 
# 881    0.003420    1.121115    1.604362    0.048532    0.275647    0.116590    0.025960    0.010378    0.003338 
# 941    0.003420    3.230846    0.071434    0.936751    0.019672    0.116589    0.025960    0.010378    0.003338 
# 947    0.003420    1.285347    0.229392    1.488838    0.009347    0.116590    0.025960    0.010378    0.003338 
# 988    0.003420    0.067775    0.011427    3.925048    0.633542    0.010378    0.003338    0.116589    0.025960 
# 999    0.003420    1.810745    0.577009    0.026374    0.312421    0.116590    0.025960    0.010378    0.003338 
# Model M7 to H11 data (1000 points): 852.151 sec elapsed
# 
#  Fit of model M8 to H11 data from different initial parameters (displaying only true convergence)
# Iter   RSS         kappa_b0    gamma_b0    gamma_u0      eta_u0     kappa_b     gamma_b     gamma_u       eta_u 
# 2      0.003420    0.091108    1.309790    0.528768    0.064158    0.009043    0.117924    0.025960    0.003338 
# 24     0.003420    0.194617    1.505443    0.407896    0.373022    0.009043    0.117924    0.025960    0.003338 
# 47     0.003420    0.107055    4.485384    0.565648    0.007036    0.009043    0.117924    0.025960    0.003338 
# 67     0.003420    0.177796    0.011571    0.927497    2.108470    0.009043    0.117924    0.025960    0.003338 
# 78     0.003420    0.076123    2.076555    0.318628    0.634697    0.009043    0.117924    0.025960    0.003338 
# 122    0.003420    1.332794    0.760668    0.906528    4.199371    0.009043    0.117924    0.025960    0.003338 
# 148    0.003420    1.411204    0.639804    0.894462    0.379874    0.009043    0.117924    0.025960    0.003338 
# 155    0.003420    0.558356    0.213470    0.729882    2.040650    0.009043    0.117924    0.025960    0.003338 
# 217    0.003420    0.795395    0.367060    0.794131    2.276328    0.009043    0.117924    0.025960    0.003338 
# 226    0.003420    0.330796    0.130208    1.276054    1.640016    0.009043    0.117924    0.025960    0.003338 
# 239    0.003420    0.181273    2.535515    0.054709    0.960874    0.009043    0.117924    0.025960    0.003338 
# 263    0.003420    0.006642    1.248131    1.671226    1.109464    0.009043    0.117924    0.025960    0.003338 
# 267    0.003420    0.020726    1.079525    1.022360    0.671896    0.009043    0.117924    0.025960    0.003338 
# 314    0.130656    0.199409    1.244350    2.624501    0.618492    0.000000    0.019927    0.007183    1.388460 
# 319    0.003420    0.247103    2.575821    0.331870    0.562175    0.009043    0.117924    0.025960    0.003338 
# 324    0.003420    0.320442    0.343715    3.624756    0.333583    0.009043    0.117924    0.025960    0.003338 
# 325    0.003420    0.295496    0.638297    0.279071    0.705093    0.009043    0.117924    0.025960    0.003338 
# 353    0.003420    0.094818    1.644220    2.150496    0.202247    0.009043    0.117924    0.025960    0.003338 
# 414    0.003420    1.357189    2.490749    1.283345    5.266535    0.009043    0.117924    0.025960    0.003338 
# 512    0.003420    0.230999    0.286981    0.122588    0.998837    0.009043    0.117924    0.025960    0.003338 
# 520    0.003420    0.061103    0.795863    0.101755    0.992831    0.009043    0.117924    0.025960    0.003338 
# 555    0.003420    0.129879    0.037633    0.284475    0.885569    0.009043    0.117924    0.025960    0.003338 
# 565    0.003420    0.947477    0.091679    0.186302    0.141670    0.009043    0.117924    0.025960    0.003338 
# 566    0.003420    0.025763    0.830711    0.912823    0.363455    0.009043    0.117924    0.025960    0.003338 
# 588    0.003420    0.050197    0.148340    0.202961    1.160310    0.009043    0.117924    0.025960    0.003338 
# 612    0.003420    0.001999    8.106854    0.852818    0.444774    0.009043    0.117924    0.025960    0.003338 
# 673    0.003420    0.026658    1.567632    0.213778    0.425523    0.009043    0.117924    0.025960    0.003338 
# 684    0.003420    0.112195    2.581902    0.475833    0.275406    0.009043    0.117924    0.025960    0.003338 
# 697    0.003420    0.286141    1.438509    4.558957    0.213408    0.009043    0.117924    0.025960    0.003338 
# 704    0.003420    1.240071    1.506804    0.459027    1.133717    0.009043    0.117924    0.025960    0.003338 
# 715    0.003420    0.397923    0.668477    0.140422    0.669927    0.009043    0.117924    0.025960    0.003338 
# 733    0.003420    0.324343    1.499589    0.089875    1.390274    0.009043    0.117924    0.025960    0.003338 
# 756    0.003420    0.039977    0.844389    0.804902    0.054498    0.009043    0.117924    0.025960    0.003338 
# 761    0.003420    0.106316    1.809754    0.791898    0.113785    0.009043    0.117924    0.025960    0.003338 
# 768    0.003420    0.107127    0.103125    1.410521    0.018907    0.009043    0.117924    0.025960    0.003338 
# 770    0.003420    1.179351    0.072430    2.276849    0.368772    0.009043    0.117924    0.025960    0.003338 
# 781    0.003420    0.049942    4.959096    1.519830    1.349758    0.009043    0.117924    0.025960    0.003338 
# 784    0.003420    0.652389    0.334715    0.257090    0.041660    0.009043    0.117924    0.025960    0.003338 
# 830    0.003420    0.024630    1.827764    0.237360    0.093539    0.009043    0.117924    0.025960    0.003338 
# 835    0.003420    1.278969    0.635316    0.029621    3.586516    0.009043    0.117924    0.025960    0.003338 
# 885    0.003420    0.011174    4.393694    1.271772    0.115710    0.009043    0.117924    0.025960    0.003338 
# 892    0.003420    0.267897    2.240486    0.130409    0.002244    0.009043    0.117924    0.025960    0.003338 
# 899    0.003420    0.976560    2.768481    0.120699    2.229946    0.009043    0.117924    0.025960    0.003338 
# 929    0.130656    0.234504    0.224320    0.532308    0.599937    0.000000    0.019927    0.007183    0.447121 
# 953    0.003420    0.133850    0.850435    0.559654    0.005458    0.009043    0.117924    0.025960    0.003338 
# 979    0.003420    0.019796    1.702250    0.592035    0.608831    0.009043    0.117924    0.025960    0.003338 
# Model M8 to H11 data (1000 points): 1011.46 sec elapsed
# 
#  Fit of model M9 to H11 data from different initial parameters (displaying only true convergence)
# Iter   RSS         kappa_u0    gamma_b0    gamma_u0      eta_b0     kappa_u     gamma_b     gamma_u       eta_b 
# 10     0.003420    0.302758    0.247931    0.532054    0.264151    0.003338    0.126967    0.024111    0.001849 
# 100    0.003420    0.011237    0.662362    1.366051    0.232821    0.003338    0.126967    0.024111    0.001849 
# 134    0.003420    0.016899    0.036548    0.434461    0.844554    0.003338    0.126967    0.024111    0.001849 
# 146    0.003420    0.186664    0.625582    0.389414    0.145191    0.003338    0.126967    0.024111    0.001849 
# 191    0.003420    0.020520    0.540081    0.122012    0.147600    0.003338    0.126967    0.024111    0.001849 
# 245    0.003420    0.663702    2.049091    0.644418    2.176804    0.003338    0.126967    0.024111    0.001849 
# 365    0.003420    0.628212    3.581460    2.477034    0.135360    0.003338    0.126967    0.024111    0.001849 
# 371    0.003420    0.446722    0.921578    1.650791    0.583279    0.003338    0.126967    0.024111    0.001849 
# 374    0.003420    0.165006    1.423535    3.431763    1.234680    0.003338    0.126967    0.024111    0.001849 
# 408    0.003420    1.386366    0.802638    0.201662    0.777770    0.003338    0.126967    0.024111    0.001849 
# 479    0.003420    0.019021    3.218391    1.317810    0.146359    0.003338    0.126967    0.024111    0.001849 
# 541    0.003420    0.004979    0.132183    1.082666    0.840103    0.003338    0.126967    0.024111    0.001849 
# 547    0.003420    0.133540    1.339834    1.532463    0.026113    0.003338    0.126967    0.024111    0.001849 
# 573    0.003420    0.067292    0.174109    2.437114    1.611842    0.003338    0.126967    0.024111    0.001849 
# 641    0.003420    0.620019    0.767197    0.010933    0.099832    0.003338    0.126967    0.024111    0.001849 
# 738    0.003420    0.020440    0.700522    0.648106    0.097615    0.003338    0.126967    0.024111    0.001849 
# 877    0.003420    2.884113    0.079941    0.033410    0.139947    0.003338    0.126967    0.024111    0.001849 
# 895    0.003420    0.008393    3.307710    5.199598    0.119479    0.003338    0.126967    0.024111    0.001849 
# 935    0.003420    0.264264    0.071046    4.232576    2.724241    0.003338    0.126967    0.024111    0.001849 
# 944    0.003420    0.241199    0.013842    0.329348    0.289556    0.003338    0.126967    0.024111    0.001849 
# 990    0.003420    0.435798    2.830355    1.035375    0.065160    0.003338    0.126967    0.024111    0.001849 
# 997    0.003420    0.677320    1.775240    0.857763    1.183398    0.003338    0.126967    0.024111    0.001849 
# Model M9 to H11 data (1000 points): 452.002 sec elapsed
