# Supplementary material for: Using a model comparison approach to describe the assembly pathway for histone H1
Source: PLoS One. 2018 Jan 19;13(1):e0191562. doi: 10.1371/journal.pone.0191562 (PMC5774818; doi:10.1371/journal.pone.0191562)
Supplement: S1 File — (ZIP) [file pone.0191562.s001.zip › multiplefitH12.R]

# setwd("codes/R/")
rm(list = ls())
source("HistoneH1FRAP.R")
source("resultsFunctions.R")


data <- as.list( read.csv("H12.csv") )
data$r1 <- 0.738610096726382
data$twoh <- 1.5
data$name <- "H12"

set.seed(9841)

multfitH12 <- list()
for (model in c("M1", "M2", "M3", "M4", "M5", "M6", "M7", "M8", "M9")){
    multfit <- MultipleFit2HistoneH1Data(data, model)
    multfitH12[[model]] <- multfit
}
save(multfitH12, file = "multfitH12.Rdata")


## Results
#   In model 7 (amoung other cases), different best estimates are symetrically equivalent. See, for example, iterations ??? and ??? 
#   where kappa_b <-> gamma_b and kappa_u <-> gamma_u
#   Results can be accessed by loading data tables in the file multiH1?.Rdata where ? is the data set (0 to 5).
#
#  Fit of model M1 to H12 data from different initial parameters (displaying only true convergence)
# Iter   RSS         kappa_b0    kappa_u0    gamma_b0    gamma_u0      eta_b0      eta_u0     kappa_b     kappa_u     gamma_b     gamma_u       eta_b       eta_u 
# Model M1 to H12 data (1000 points): 1743.118 sec elapsed
# 
#  Fit of model M2 to H12 data from different initial parameters (displaying only true convergence)
# Iter   RSS         kappa_u0    gamma_b0    gamma_u0      eta_b0      eta_u0     kappa_u     gamma_b     gamma_u       eta_b       eta_u 
# 436    0.102656    1.058770    1.661465    0.027491    0.242371    0.030767    2.758473    0.062216    0.000051    0.061564    7.707387 
# 678    0.002233    0.014381    1.375216    0.948685    0.688583    0.136482    0.007942    0.405962    0.049121    0.004531    0.000000 
# 844    0.002233    0.166480    0.999623    1.800824    0.232606    0.273060    0.007942    0.405962    0.049121    0.004531    0.000000 
# 878    0.002233    0.462556    1.604358    1.445489    0.764105    0.363626    0.007942    0.405962    0.049121    0.004531    0.000000 
# 927    0.102656    0.420778    0.526834    0.245333    1.091836    2.933624    0.008406    0.062319    0.022026   24.316804   32.608216 
# 934    0.002233    0.017774    0.538831    0.710135    0.013880    0.137605    0.000000    0.405962    0.049121    0.003799    0.008674 
# 947    0.002233    0.565587    1.930876    1.258958    0.426465    0.857946    0.007942    0.405962    0.049121    0.004531    0.000000 
# Model M2 to H12 data (1000 points): 935.893 sec elapsed
# 
#  Fit of model M3 to H12 data from different initial parameters (displaying only true convergence)
# Iter   RSS         kappa_b0    gamma_b0    gamma_u0      eta_b0      eta_u0     kappa_b     gamma_b     gamma_u       eta_b       eta_u 
# 84     0.002233    0.331833    2.742185    0.201241    1.780821    0.035587    0.000000    0.405962    0.049121    0.003799    0.008674 
# 388    0.102656    1.212627    0.067812    0.694716    0.946270    0.844791    0.005076    0.058585    0.448778   17.695779    0.679208 
# Model M3 to H12 data (1000 points): 1860.669 sec elapsed
# 
#  Fit of model M4 to H12 data from different initial parameters (displaying only true convergence)
# Iter   RSS         kappa_b0    kappa_u0    gamma_b0    gamma_u0      eta_u0     kappa_b     kappa_u     gamma_b     gamma_u       eta_u 
# 326    0.002233    0.644411    0.177915    0.361206    0.668534    1.006981    0.034285    0.000000    0.371677    0.053652    0.007942 
# 365    0.000415    2.163240    1.001310    1.312697    1.089567    1.486519    1.712904    0.000000  836.967807    0.637612    0.006435 
# 385    0.000415    1.468509    1.514748    0.196556    0.443770    0.162396  836.948017    0.637610    1.730367    0.006435    0.000000 
# 431    0.000415    0.025038    0.324990    3.748000    4.446508    0.175732    1.712903    0.000000  836.968312    0.637612    0.006435 
# 471    0.000415    0.197070    0.155342    1.038624    0.613604    0.250359    1.730366    0.006435  836.950691    0.637612    0.000000 
# 603    0.000415    3.573340    0.223616    0.874453    0.080656    0.965075    1.730366    0.006435  836.949558    0.637611    0.000000 
# 610    0.000415    2.668503    1.272791    1.378395    1.605720    1.231949    1.724879    0.004425  836.952442    0.637610    0.002009 
# 659    0.000415    3.309344    0.156280    0.004219    3.941436    0.465534    1.730366    0.006435  836.950513    0.637612    0.000000 
# 700    0.002233    0.874364    0.140192    4.130752    0.197772    3.347809    0.040242    0.007942    0.365720    0.053652    0.000000 
# 732    0.000415    1.187601    0.741426    1.003140    0.153418    0.152872  836.949183    0.637611    1.730367    0.006435    0.000000 
# 745    0.002233    0.455951    0.805480    0.375703    0.034839    1.798415    0.365720    0.053652    0.040242    0.007942    0.000000 
# 777    0.000415    2.491410    1.354313    2.180183    0.072185    2.074733  838.677497    0.636307    0.000000    0.006435    0.001302 
# 871    0.000415    0.010971    1.188186    2.271045    0.769021    4.104876    1.730366    0.006435  836.950172    0.637611    0.000000 
# 919    0.000415    4.489724    0.449181    3.434008    0.850433    2.454947    1.730368    0.006435  836.948386    0.637610    0.000000 
# Model M4 to H12 data (1000 points): 1299.677 sec elapsed
# 
#  Fit of model M5 to H12 data from different initial parameters (displaying only true convergence)
# Iter   RSS         kappa_b0    kappa_u0    gamma_b0    gamma_u0      eta_b0     kappa_b     kappa_u     gamma_b     gamma_u       eta_b 
# 31     0.002233    2.174621    0.657976    1.845680    1.693880    0.314169    0.371677    0.053652    0.034285    0.000000    0.007942 
# 39     0.002233    1.156437    0.946403    0.119322    0.714609    3.437460    0.365720    0.053652    0.040242    0.007942    0.000000 
# 122    0.002233    0.107428    0.272762    0.255722    0.031934    0.989328    0.365720    0.053652    0.040242    0.007942    0.000000 
# 131    0.000415    0.611551    0.604186    2.113411    3.789760    0.515850    1.664408    0.006436  836.863035    0.637622    0.000050 
# 544    0.002233    0.892309    0.797357    0.182079    0.272655    0.651538    0.371677    0.053652    0.034285    0.000000    0.007942 
# 774    0.000415    0.477597    0.614922    1.400971    0.422967    0.016844  836.949202    0.637611    1.730366    0.006435    0.000000 
# 842    0.002233    0.517038    0.380314    1.212991    0.005031    2.744653    0.365720    0.053652    0.040242    0.007942    0.000000 
# 884    0.000415    1.986123    0.276873    1.124413    1.252382    0.066640    1.730367    0.006435  836.946533    0.637609    0.000000 
# Model M5 to H12 data (1000 points): 1370.732 sec elapsed
# 
#  Fit of model M6 to H12 data from different initial parameters (displaying only true convergence)
# Iter   RSS         gamma_b0    gamma_u0      eta_b0      eta_u0     gamma_b     gamma_u       eta_b       eta_u 
# 3      0.002233    0.122847    0.522878    0.018660    1.532916    0.405962    0.049121    0.003799    0.008674 
# 55     0.002233    0.041064    2.169148    0.028370    0.067243    0.405962    0.049121    0.003799    0.008674 
# 143    0.002233    0.329975    0.470881    0.011373    1.531554    0.405962    0.049121    0.003799    0.008674 
# 170    0.102656    0.010895    0.600690    7.719261    2.406743    0.063054    0.258192   17.193128    1.167743 
# 211    0.002233    0.082996    0.901381    0.062694    2.892670    0.405962    0.049121    0.003799    0.008674 
# 234    0.002233    0.544418    0.037505    0.118713    0.060129    0.405961    0.049121    0.003799    0.008674 
# 294    0.002233    0.034626    2.245856    0.132065    0.118012    0.405961    0.049121    0.003799    0.008674 
# 386    0.002233    0.220167    2.836597    0.849227    0.035580    0.405962    0.049121    0.003799    0.008674 
# 443    0.002233    0.591428    1.884374    0.145098    0.783359    0.405961    0.049121    0.003799    0.008674 
# 445    0.002233    0.017202    0.143409    0.241385    0.076971    0.405961    0.049121    0.003799    0.008674 
# 485    0.002233    0.093730    0.271350    0.053160    0.623043    0.405961    0.049121    0.003799    0.008674 
# 491    0.002233    0.142568    0.411118    0.529717    0.104187    0.405962    0.049121    0.003799    0.008674 
# 492    0.002233    0.425241    1.097740    0.060672    0.353268    0.405962    0.049121    0.003799    0.008674 
# 493    0.002233    0.200011    2.508105    1.075861    0.043616    0.405962    0.049121    0.003799    0.008674 
# 495    0.002233    0.009432    4.260797    0.215681    0.198548    0.405962    0.049121    0.003799    0.008674 
# 497    0.002233    1.049159    0.079024    2.056929    0.640861    0.405962    0.049121    0.003799    0.008674 
# 524    0.002233    0.068167    1.921719    0.110008    0.052285    0.405961    0.049121    0.003799    0.008674 
# 530    0.002233    0.481602    0.684878    0.785071    1.473950    0.405962    0.049121    0.003799    0.008674 
# 540    0.002233    0.632481    0.941163    0.040208    1.988275    0.405961    0.049121    0.003799    0.008674 
# 626    0.002233    0.717282    0.463170    0.035628    0.193904    0.405962    0.049121    0.003799    0.008674 
# 651    0.002233    3.162212    2.439965    0.118682    0.471607    0.405962    0.049121    0.003799    0.008674 
# 657    0.002233    0.344280    0.186290    0.186217    0.007564    0.405961    0.049121    0.003799    0.008674 
# 778    0.002233    0.564028    0.872727    0.239377    0.247168    0.405961    0.049121    0.003799    0.008674 
# 829    0.002233    1.167021    0.498398    1.041922    0.046290    0.405961    0.049121    0.003799    0.008674 
# 834    0.002233    0.088052    1.581946    0.379541    0.862872    0.405962    0.049121    0.003799    0.008674 
# 897    0.002233    4.138481    1.359543    2.265568    0.044872    0.405962    0.049121    0.003799    0.008674 
# 923    0.002233    1.374493    0.082376    1.253770    0.623692    0.405962    0.049121    0.003799    0.008674 
# 949    0.002233    1.412587    2.307061    0.029933    0.007091    0.405962    0.049121    0.003799    0.008674 
# 963    0.000415    6.105507    0.603667    0.005914    0.778233  838.679063    0.636308    0.001289    0.006448 
# 974    0.002233    0.597727    0.421376    2.280329    0.086313    0.405961    0.049121    0.003799    0.008674 
# 992    0.002233    0.718623    0.293903    1.688729    0.005729    0.405962    0.049121    0.003799    0.008674 
# Model M6 to H12 data (1000 points): 1046.124 sec elapsed
# 
#  Fit of model M7 to H12 data from different initial parameters (displaying only true convergence)
# Iter   RSS         kappa_b0    kappa_u0    gamma_b0    gamma_u0     kappa_b     kappa_u     gamma_b     gamma_u 
# 2      0.000415    1.557741    0.375546    0.678094    0.230581  836.948672    0.637611    1.730367    0.006435 
# 5      0.002233    0.172501    0.149448    0.061075    0.217496    0.040242    0.007942    0.365719    0.053652 
# 27     0.002233    3.338274    0.370711    1.735758    0.008546    0.365719    0.053652    0.040242    0.007942 
# 32     0.000415    2.726003    0.221363    1.604700    0.090563  836.949687    0.637611    1.730365    0.006435 
# 57     0.002233    1.785562    2.284593    1.414818    0.016290    0.365719    0.053652    0.040242    0.007942 
# 61     0.002233    0.201584    0.043833    0.381905    7.130941    0.040242    0.007942    0.365719    0.053652 
# 71     0.000415    3.495337    1.659485    0.581900    0.313768  836.949115    0.637611    1.730366    0.006435 
# 78     0.002233    1.497864    1.159957    0.137043    0.034598    0.365720    0.053652    0.040242    0.007942 
# 91     0.002233    2.070864    0.293767    0.309037    0.038241    0.365719    0.053652    0.040242    0.007942 
# 109    0.000415    0.215264    0.392464    3.631355    0.486230    1.730367    0.006435  836.947449    0.637610 
# 111    0.000415    0.467277    1.305859    0.199215    2.495700    1.730367    0.006435  836.947851    0.637610 
# 128    0.000415    0.424692    0.011983    0.395775    0.863193    1.730367    0.006435  836.948958    0.637611 
# 149    0.000415    3.505020    0.000883    2.443010    2.713061    1.730366    0.006435  836.950962    0.637612 
# 159    0.002233    0.091684    0.430090    1.569557    0.820945    0.040242    0.007942    0.365720    0.053652 
# 169    0.000415    1.623335    1.186276    0.339921    0.143257  836.948159    0.637610    1.730367    0.006435 
# 174    0.000415    0.113047    0.920174    1.809801    1.480096    1.730367    0.006435  836.947944    0.637610 
# 178    0.002233    0.168114    0.029614    0.364704    2.057245    0.040242    0.007942    0.365720    0.053652 
# 179    0.000415    1.324170    1.635682    0.266190    2.017065  836.947037    0.637609    1.730367    0.006435 
# 183    0.000415    1.586631    0.214623    2.185708    0.127676    1.730367    0.006435  836.948455    0.637610 
# 203    0.002233    0.094781    0.014033    0.016809    0.221077    0.040242    0.007942    0.365720    0.053652 
# 206    0.000415    1.400391    0.020594    0.817498    0.794604    1.730367    0.006435  836.948051    0.637610 
# 234    0.000415    0.678945    2.445517    1.455185    0.590709  836.948368    0.637610    1.730366    0.006435 
# 236    0.000415    1.319362    0.250099    1.553818    0.186448    1.730366    0.006435  836.948780    0.637611 
# 242    0.000415    0.376413    5.192610    2.579927    1.721421  836.946076    0.637609    1.730368    0.006435 
# 244    0.002233    0.164378    0.608040    1.175919    0.018295    0.365719    0.053652    0.040242    0.007942 
# 247    0.000415    0.828439    0.554828    0.184636    0.467238  836.946997    0.637609    1.730367    0.006435 
# 251    0.000415    0.616358    0.045750    0.368134    0.026789  836.949147    0.637611    1.730367    0.006435 
# 259    0.002233    1.328032    1.896021    0.081527    0.499367    0.365720    0.053652    0.040242    0.007942 
# 261    0.002233    0.158539    0.006120    0.347154    0.890189    0.040242    0.007942    0.365720    0.053652 
# 269    0.000415    1.743871    0.913463    0.189456    0.667859  836.948879    0.637611    1.730366    0.006435 
# 276    0.000415    3.725782    0.282439    3.110748    0.578307  836.948793    0.637611    1.730367    0.006435 
# 303    0.000415    0.811717    0.017152    1.807529    0.686900    1.730367    0.006435  836.948614    0.637610 
# 309    0.000415    1.583227    0.039576    0.003577    0.077990    1.730366    0.006435  836.949200    0.637611 
# 340    0.000415    3.792462    0.048140    3.054006    3.343297    1.730367    0.006435  836.948916    0.637611 
# 352    0.002233    0.074182    1.591772    0.855048    1.699347    0.040242    0.007942    0.365719    0.053652 
# 356    0.000415    1.416141    1.272336    0.463488    0.894271  836.949707    0.637611    1.730367    0.006435 
# 362    0.000415    1.910862    0.785239    2.100640    0.216352  836.948575    0.637610    1.730367    0.006435 
# 410    0.000415    1.870969    2.310792    1.351013    0.154449  836.948000    0.637610    1.730366    0.006435 
# 416    0.002233    0.226454    0.607400    0.220282    0.301202    0.365719    0.053652    0.040242    0.007942 
# 421    0.002233    0.744168    0.391046    0.031988    0.711727    0.365720    0.053652    0.040242    0.007942 
# 426    0.000415    0.548346    0.305965    4.135727    1.925086    1.730367    0.006435  836.948693    0.637611 
# 433    0.000415    0.231507    1.100219    0.164064    0.287919  836.948583    0.637611    1.730367    0.006435 
# 438    0.002233    0.340575    0.007238    0.628968    0.610482    0.040242    0.007942    0.365719    0.053652 
# 442    0.000415    0.477199    0.412879    1.025516    0.595068    1.730367    0.006435  836.947411    0.637610 
# 445    0.000415    0.139345    1.294361    1.601105    2.276656    1.730366    0.006435  836.949053    0.637611 
# 454    0.002233    6.985468    0.393700    0.004589    0.109277    0.365719    0.053652    0.040242    0.007942 
# 462    0.002233    0.201645    0.359108    0.275643    0.975492    0.040242    0.007942    0.365720    0.053652 
# 494    0.000415    1.351254    0.011628    0.935247    0.509279    1.730367    0.006435  836.948687    0.637611 
# 504    0.000415    0.850323    0.008999    1.680457    0.212634    1.730367    0.006435  836.947406    0.637610 
# 509    0.000415    0.170561    0.316626    3.680303    0.798163    1.730367    0.006435  836.948372    0.637610 
# 520    0.002233    0.189304    0.047023    3.763042    0.280661    0.040242    0.007942    0.365720    0.053652 
# 560    0.002233    0.774282    0.008881    0.255573    0.280792    0.040242    0.007942    0.365720    0.053652 
# 564    0.000415    0.481340    0.838559    0.571281    1.608903    1.730367    0.006435  836.947951    0.637610 
# 575    0.000415    1.269378    1.192044    0.340514    0.843031  836.949357    0.637611    1.730366    0.006435 
# 620    0.000415    1.026876    0.220753    0.280454    0.474365  836.948681    0.637611    1.730367    0.006435 
# 660    0.002233    0.019037    0.284384    1.987754    0.385325    0.365719    0.053652    0.040242    0.007942 
# 669    0.000415    0.085897    0.475169    0.883149    0.535676    1.730367    0.006435  836.949233    0.637611 
# 670    0.000415    0.664874    0.829971    1.219409    1.362086    1.730367    0.006435  836.946463    0.637609 
# 680    0.000415    1.861757    0.534076    0.362080    0.968346  836.950143    0.637611    1.730366    0.006435 
# 690    0.000415    1.612755    1.784255    1.677623    1.406047  836.950319    0.637612    1.730366    0.006435 
# 691    0.002233    0.908566    0.002382    0.584522    0.112020    0.040242    0.007942    0.365720    0.053652 
# 703    0.002233    0.248418    0.599554    0.186866    0.011380    0.365720    0.053652    0.040242    0.007942 
# 722    0.002233    0.304755    3.205163    0.893927    1.825642    0.040242    0.007942    0.365719    0.053652 
# 745    0.002233    0.047278    2.030250    0.385369    1.229809    0.040242    0.007942    0.365719    0.053652 
# 748    0.002233    2.263360    0.019867    0.092650    2.537507    0.040242    0.007942    0.365719    0.053652 
# 788    0.000415    0.241515    0.188966    1.966034    0.370293    1.730366    0.006435  836.949992    0.637611 
# 794    0.002233    0.598765    0.884573    1.219714    1.223809    0.040242    0.007942    0.365720    0.053652 
# 802    0.002233    0.482186    0.332400    0.263046    0.606195    0.040242    0.007942    0.365720    0.053652 
# 819    0.000415    0.057033    1.220627    0.558958    1.125468    1.730367    0.006435  836.948996    0.637611 
# 820    0.000415    0.426795    0.026226    0.234370    1.176470    1.730366    0.006435  836.950628    0.637612 
# 838    0.002233    0.207511    0.876019    0.789880    0.002920    0.365720    0.053652    0.040242    0.007942 
# 841    0.002233    0.866877    1.462028    0.491810    0.048515    0.365720    0.053652    0.040242    0.007942 
# 846    0.002233    2.275330    0.719016    1.627400    0.028755    0.365719    0.053652    0.040242    0.007942 
# 848    0.000415    0.643690    0.706933    1.762681    0.295605  836.949304    0.637611    1.730366    0.006435 
# 867    0.000415    2.130265    0.717089    0.016977    1.159766  836.947066    0.637609    1.730366    0.006435 
# 877    0.000415    0.408361    1.162110    0.896065    1.681964    1.730368    0.006435  836.947378    0.637610 
# 910    0.000415    4.849864    0.024226    0.110764    2.119073    1.730367    0.006435  836.949111    0.637611 
# 924    0.000415    0.886102    0.200339    0.806030    0.587497    1.730367    0.006435  836.947948    0.637610 
# 928    0.000415    1.394162    0.199877    8.091791    0.322889    1.730367    0.006435  836.946384    0.637609 
# 933    0.000415    3.410084    0.039953    0.952231    0.256489    1.730366    0.006435  836.949706    0.637611 
# 941    0.002233    3.230846    0.071434    0.936751    0.019672    0.365719    0.053652    0.040242    0.007942 
# 947    0.002233    1.285347    0.229392    1.488838    0.009347    0.365720    0.053652    0.040242    0.007942 
# 949    0.002233    1.923561    1.020067    2.122280    2.077243    0.365719    0.053652    0.040242    0.007942 
# 952    0.002233    0.190458    1.319677    0.290490    1.624761    0.040242    0.007942    0.365719    0.053652 
# 956    0.000415    0.364304    0.939944    0.679043    0.546787  836.949884    0.637611    1.730366    0.006435 
# 969    0.002233    2.546818    1.397247    0.101528    0.267594    0.365720    0.053652    0.040242    0.007942 
# 970    0.002233    0.038136    0.624116    0.028308    0.147450    0.040242    0.007942    0.365719    0.053652 
# 977    0.000415    1.072193    0.708621    0.420577    0.738257  836.949364    0.637611    1.730366    0.006435 
# 988    0.002233    0.067775    0.011427    3.925048    0.633542    0.040242    0.007942    0.365720    0.053652 
# Model M7 to H12 data (1000 points): 878.702 sec elapsed
# 
#  Fit of model M8 to H12 data from different initial parameters (displaying only true convergence)
# Iter   RSS         kappa_b0    gamma_b0    gamma_u0      eta_u0     kappa_b     gamma_b     gamma_u       eta_u 
# 4      0.002233    0.409507    1.964977    0.124323    4.103974    0.034285    0.371676    0.053652    0.007942 
# 45     0.002233    0.769261    0.741445    0.897178    3.777082    0.034285    0.371676    0.053652    0.007942 
# 47     0.000415    0.107055    4.485384    0.565648    0.007036    1.712904  836.965843    0.637610    0.006435 
# 58     0.000415    1.209075    1.296426    0.763281    1.138625    1.712904  836.965702    0.637610    0.006435 
# 61     0.002233    0.424516    1.371445    0.610800    0.396538    0.034285    0.371676    0.053652    0.007942 
# 72     0.002233    0.201292    0.379964    0.145458    2.195692    0.034285    0.371676    0.053652    0.007942 
# 73     0.002233    0.043829    1.136894    2.200147    0.526075    0.034285    0.371677    0.053652    0.007942 
# 84     0.000415    1.944706    0.653292    0.085756    0.243372    1.712903  836.966084    0.637610    0.006435 
# 101    0.000415    3.826884    0.418270    0.611523    2.634872    1.712904  836.966403    0.637611    0.006435 
# 112    0.002233    0.191808    0.831604    0.484862    0.381220    0.034285    0.371677    0.053652    0.007942 
# 118    0.000415    0.089184    1.010379    0.716444    0.300825    1.712904  836.965728    0.637610    0.006435 
# 119    0.000415    0.116865    0.591709    0.571200    5.400311    1.712903  836.966922    0.637611    0.006435 
# 128    0.002233    0.246841    0.970616    0.978837    1.301692    0.034285    0.371677    0.053652    0.007942 
# 129    0.000415    0.314213    1.827292    1.495897    1.765007    1.712904  836.966424    0.637611    0.006435 
# 140    0.000415    0.875563    3.127286    1.839871    2.703193    1.712904  836.965504    0.637610    0.006435 
# 157    0.002233    1.929316    0.847134    0.572121    0.019554    0.034285    0.371677    0.053652    0.007942 
# 159    0.002233    0.009599    0.069599    0.153502    0.095935    0.034285    0.371676    0.053652    0.007942 
# 163    0.000415    1.412948    1.783531    0.463729    0.075776    1.712904  836.965867    0.637610    0.006435 
# 184    0.000415    0.070379    3.189521    0.632328    0.429594    1.712904  836.966566    0.637611    0.006435 
# 193    0.002233    0.538539    0.800692    0.720556    2.211294    0.034285    0.371677    0.053652    0.007942 
# 200    0.000415    4.464309    2.107818    0.354728    0.145408    1.712905  836.965117    0.637610    0.006435 
# 202    0.102656    0.650996    0.722049    1.147664    0.423259    0.000000    0.062312    0.016207   30.667474 
# 207    0.000415    0.773936    0.280979    1.253368    1.710323    1.712904  836.966222    0.637611    0.006435 
# 236    0.000415    1.008064    1.293323    0.198840    0.381429    1.712904  836.967470    0.637611    0.006435 
# 241    0.000415    4.875343    2.285560    0.642778    0.392473    1.712904  836.966626    0.637611    0.006435 
# 255    0.002233    1.316919    0.250607    2.910992    0.009578    0.034285    0.371676    0.053652    0.007942 
# 263    0.002233    0.006642    1.248131    1.671226    1.109464    0.034285    0.371676    0.053652    0.007942 
# 264    0.000415    0.799772    0.278394    2.061813    1.293097    1.712905  836.964484    0.637609    0.006435 
# 267    0.002233    0.020726    1.079525    1.022360    0.671896    0.034285    0.371677    0.053652    0.007942 
# 277    0.002233    0.069993    0.387268    0.409954    0.143217    0.034285    0.371676    0.053652    0.007942 
# 298    0.002233    0.450929    0.352712    0.313376    0.368086    0.034285    0.371676    0.053652    0.007942 
# 306    0.002233    0.895785    0.308682    0.078894    0.024146    0.034285    0.371677    0.053652    0.007942 
# 330    0.002233    0.709521    2.542228    0.731775    0.321893    0.034285    0.371676    0.053652    0.007942 
# 333    0.000415    1.415011    2.401625    0.186301    0.313861    1.712904  836.966975    0.637611    0.006435 
# 345    0.002233    0.223889    1.681916    0.899378    1.849557    0.034285    0.371677    0.053652    0.007942 
# 354    0.000415    0.268777    0.172025    1.107474    0.375066    1.712905  836.964977    0.637610    0.006435 
# 356    0.002233    0.566594    1.546629    0.152398    1.961300    0.034285    0.371677    0.053652    0.007942 
# 366    0.000415    0.847584    2.435679    0.159971    0.008247    1.712904  836.965771    0.637610    0.006435 
# 367    0.002233    0.463789    1.088537    0.613329    2.480439    0.034285    0.371677    0.053652    0.007942 
# 375    0.002233    0.094504    0.043886    0.130483    0.375947    0.034285    0.371676    0.053652    0.007942 
# 381    0.000415    2.107599    1.026759    0.167233    1.265151    1.712904  836.966060    0.637611    0.006435 
# 389    0.000415    1.259524    1.001310    0.799402    0.148615    1.712904  836.965213    0.637610    0.006435 
# 397    0.000415    1.242308    1.059242    0.653395    1.117304    1.712904  836.964478    0.637609    0.006435 
# 415    0.000415    1.027554    1.027593    0.059125    0.084091    1.712905  836.965349    0.637610    0.006435 
# 425    0.000415    0.623333    0.871719    1.006057    0.031062    1.712904  836.967211    0.637611    0.006435 
# 428    0.000415    1.710902    0.241705    0.143106    0.336798    1.712904  836.966010    0.637610    0.006435 
# 468    0.000415    0.639345    2.993393    1.204200    1.381650    1.712904  836.965726    0.637610    0.006435 
# 482    0.002233    0.538026    0.959564    0.307595    1.715338    0.034285    0.371677    0.053652    0.007942 
# 484    0.002233    0.027336    1.565786    0.086054    0.644089    0.034285    0.371677    0.053652    0.007942 
# 488    0.000415    0.813716    1.252338    0.317502    1.194015    1.712904  836.966738    0.637611    0.006435 
# 509    0.000415    0.711655    1.319240    0.443679    0.977517    1.712904  836.967648    0.637612    0.006435 
# 511    0.002233    0.155206    2.901547    0.073808    0.020446    0.034285    0.371676    0.053652    0.007942 
# 520    0.002233    0.061103    0.795863    0.101755    0.992831    0.034285    0.371676    0.053652    0.007942 
# 521    0.000415    0.673691    1.750093    0.906658    4.298863    1.712905  836.963854    0.637609    0.006435 
# 532    0.000415    0.250819    1.109547    0.322011    0.413336    1.712905  836.965041    0.637610    0.006435 
# 546    0.002233    0.920931    3.162495    0.323869    0.267859    0.034285    0.371676    0.053652    0.007942 
# 547    0.000415    2.153704    0.140157    1.066991    2.021092    1.712904  836.966311    0.637611    0.006435 
# 556    0.000415    0.157223    1.771516    0.764845    1.437921    1.712904  836.966136    0.637611    0.006435 
# 562    0.000415    0.426547    0.105448    0.939988    1.050258    1.712904  836.965892    0.637610    0.006435 
# 587    0.000415    1.087116    1.120142    0.073317    1.244304    1.712904  836.965702    0.637610    0.006435 
# 589    0.002233    0.616720    0.774244    0.199729    1.277336    0.034285    0.371676    0.053652    0.007942 
# 591    0.000415    1.610921    1.208663    0.335099    0.442745    1.712904  836.966027    0.637610    0.006435 
# 605    0.000415    2.291920    3.688139    1.428567    0.238392    1.712905  836.964680    0.637610    0.006435 
# 607    0.000415    1.528357    3.923141    0.782896    0.566593    1.712903  836.966223    0.637611    0.006435 
# 615    0.000415    2.703593    0.806502    1.240326    2.338614    1.712904  836.964862    0.637610    0.006435 
# 624    0.002233    0.025941    0.355648    0.394342    0.376084    0.034285    0.371676    0.053652    0.007942 
# 628    0.002233    0.311587    1.338827    2.568964    0.050035    0.034285    0.371676    0.053652    0.007942 
# 630    0.000415    0.345528    0.727881    1.775186    1.242959    1.712905  836.965521    0.637610    0.006435 
# 634    0.000415    0.603336    0.717962    1.204420    0.370612    1.712904  836.966146    0.637610    0.006435 
# 635    0.002233    0.479631    1.397156    0.107096    0.944385    0.034285    0.371676    0.053652    0.007942 
# 638    0.000415    0.995846    1.193569    0.236365    0.046573    1.712904  836.965033    0.637610    0.006435 
# 647    0.002233    0.654442    0.252346    0.219038    0.787223    0.034285    0.371677    0.053652    0.007942 
# 657    0.002233    0.446142    0.559662    0.591749    1.641985    0.034285    0.371676    0.053652    0.007942 
# 666    0.000415    0.519574    0.028513    3.036628    0.579310    1.712904  836.964821    0.637610    0.006435 
# 668    0.000415    1.112174    2.211545    1.171997    1.634698    1.712904  836.965560    0.637610    0.006435 
# 680    0.002233    2.030466    0.636466    0.161041    0.051169    0.034285    0.371676    0.053652    0.007942 
# 692    0.002233    0.083551    0.607723    1.021179    0.066024    0.034285    0.371676    0.053652    0.007942 
# 698    0.000415    3.675323    1.021403    0.070304    0.046499    1.712904  836.965871    0.637610    0.006435 
# 702    0.000415    0.432689    0.433153    0.113688    0.866668    1.712903  836.967407    0.637611    0.006435 
# 703    0.002233    0.433963    0.099698    1.345026    0.092117    0.034285    0.371677    0.053652    0.007942 
# 704    0.000415    1.240071    1.506804    0.459027    1.133717    1.712905  836.967213    0.637611    0.006435 
# 706    0.000415    2.022675    0.413760    0.112653    1.662997    1.712904  836.965677    0.637610    0.006435 
# 715    0.002233    0.397923    0.668477    0.140422    0.669927    0.034285    0.371677    0.053652    0.007942 
# 725    0.000415    0.437241    5.076762    0.465004    1.416370    1.712904  836.965835    0.637610    0.006435 
# 729    0.000415    2.316490    0.851550    1.022109    1.501396    1.712905  836.965788    0.637610    0.006435 
# 731    0.000415    0.644347    2.905789    0.963925    0.009823    1.712904  836.967018    0.637611    0.006435 
# 738    0.002233    0.982895    0.067697    1.216399    0.119957    0.034285    0.371676    0.053652    0.007942 
# 768    0.002233    0.107127    0.103125    1.410521    0.018907    0.034285    0.371676    0.053652    0.007942 
# 783    0.000415    0.508780    0.311568    1.562100    1.011977    1.712904  836.964655    0.637610    0.006435 
# 787    0.002233    0.324841    2.892773    0.679050    0.789555    0.034285    0.371677    0.053652    0.007942 
# 802    0.000415    0.654120    0.662430    3.910738    0.294690    1.712904  836.966497    0.637611    0.006435 
# 811    0.000415    3.025671    0.574274    2.551479    0.034274    1.712904  836.966012    0.637610    0.006435 
# 816    0.000415    0.289092    6.233104    1.940233    1.769149    1.712903  836.966124    0.637610    0.006435 
# 830    0.002233    0.024630    1.827764    0.237360    0.093539    0.034285    0.371676    0.053652    0.007942 
# 847    0.002233    1.045811    0.120530    0.588545    0.012794    0.034285    0.371677    0.053652    0.007942 
# 857    0.002233    0.110408    2.895499    1.175652    0.003332    0.034285    0.371676    0.053652    0.007942 
# 867    0.000415    0.101057    2.045938    1.047766    3.365597    1.712903  836.967672    0.637611    0.006435 
# 882    0.000415    2.420949    1.970642    1.190789    0.188012    1.712903  836.968484    0.637612    0.006435 
# 885    0.002233    0.011174    4.393694    1.271772    0.115710    0.034285    0.371676    0.053652    0.007942 
# 892    0.000415    0.267897    2.240486    0.130409    0.002244    1.712904  836.965095    0.637610    0.006435 
# 929    0.002233    0.234504    0.224320    0.532308    0.599937    0.034285    0.371677    0.053652    0.007942 
# 939    0.000415    1.926597    0.532410    0.560804    1.553219    1.712904  836.965737    0.637610    0.006435 
# 949    0.002233    0.030475    1.180661    1.796480    0.367501    0.034285    0.371676    0.053652    0.007942 
# 953    0.002233    0.133850    0.850435    0.559654    0.005458    0.034285    0.371676    0.053652    0.007942 
# 963    0.000415    0.458150    0.672531    1.589242    0.060514    1.712904  836.966321    0.637611    0.006435 
# 964    0.000415    0.336347    2.132315    2.544305    0.277651    1.712904  836.964836    0.637610    0.006435 
# 971    0.000415    1.907614    0.185341    0.079927    0.897419    1.712904  836.966023    0.637610    0.006435 
# 974    0.000415    0.579825    2.748509    0.510976    0.015476    1.712904  836.967113    0.637611    0.006435 
# 979    0.002233    0.019796    1.702250    0.592035    0.608831    0.034285    0.371677    0.053652    0.007942 
# 984    0.000415    0.094386    3.813126    2.158878    0.166214    1.712904  836.965201    0.637610    0.006435 
# Model M8 to H12 data (1000 points): 1047.117 sec elapsed
# 
#  Fit of model M9 to H12 data from different initial parameters (displaying only true convergence)
# Iter   RSS         kappa_u0    gamma_b0    gamma_u0      eta_b0     kappa_u     gamma_b     gamma_u       eta_b 
# 16     0.002233    1.760424    0.330936    0.031801    0.449337    0.007942    0.405962    0.049121    0.004531 
# 57     0.002233    1.967899    0.422696    0.010872    0.803628    0.007942    0.405961    0.049121    0.004531 
# 63     0.002233    2.091194    0.372975    0.061278    0.042753    0.007942    0.405962    0.049121    0.004531 
# 81     0.102656    0.652724    0.296184    1.492030    0.401839    0.016207    0.206331   14.749824    6.436129 
# 133    0.002233    0.978557    0.271872    1.652930    0.131152    0.007942    0.405962    0.049121    0.004531 
# 167    0.002233    0.060067    0.125486    0.783096    0.006496    0.007942    0.405962    0.049121    0.004531 
# 191    0.002233    0.020520    0.540081    0.122012    0.147600    0.007942    0.405961    0.049121    0.004531 
# 192    0.002233    0.733727    4.689597    0.148618    1.675793    0.007942    0.405962    0.049121    0.004531 
# 278    0.002233    0.101575    0.089048    0.720049    0.105847    0.007942    0.405961    0.049121    0.004531 
# 317    0.002233    0.435271    0.881702    2.192163    1.749925    0.007942    0.405961    0.049121    0.004531 
# 349    0.002233    0.794526    0.913730    0.030034    0.182779    0.007942    0.405962    0.049121    0.004531 
# 383    0.002233    1.081289    2.213908    1.263851    0.341233    0.007942    0.405962    0.049121    0.004531 
# 463    0.002233    0.013166    2.151212    7.221559    0.759152    0.007942    0.405962    0.049121    0.004531 
# 479    0.002233    0.019021    3.218391    1.317810    0.146359    0.007942    0.405962    0.049121    0.004531 
# 486    0.002233    0.263012    0.247843    0.099616    0.595409    0.007942    0.405962    0.049121    0.004531 
# 541    0.002233    0.004979    0.132183    1.082666    0.840103    0.007942    0.405961    0.049121    0.004531 
# 616    0.000415    0.116286    1.625699    0.981714    0.030683    0.006435  838.678363    0.636308    0.001302 
# 627    0.002233    2.180062    0.217628    0.324362    0.299272    0.007942    0.405962    0.049121    0.004531 
# 645    0.002233    0.501161    0.202728    0.681597    0.682094    0.007942    0.405962    0.049121    0.004531 
# 667    0.002233   10.131937    1.169626    0.028852    0.222095    0.007942    0.405962    0.049121    0.004531 
# 713    0.002233    1.413955    1.018395    0.027645    0.461495    0.007942    0.405962    0.049121    0.004531 
# 808    0.002233    0.132204    1.110421    1.758213    0.242761    0.007942    0.405961    0.049121    0.004531 
# 831    0.002233    0.957524    1.119263    1.072935    0.099028    0.007942    0.405962    0.049121    0.004531 
# 846    0.002233    0.012250    4.079491    0.196890    1.993854    0.007942    0.405962    0.049121    0.004531 
# 866    0.002233    0.031190    1.082409    0.690328    0.141096    0.007942    0.405962    0.049121    0.004531 
# 873    0.002233    0.160363    0.793551    2.676584    1.036464    0.007942    0.405961    0.049121    0.004531 
# 973    0.002233    0.145787    1.608434    0.806578    0.244299    0.007942    0.405962    0.049121    0.004531 
# 990    0.002233    0.435798    2.830355    1.035375    0.065160    0.007942    0.405962    0.049121    0.004531 
# Model M9 to H12 data (1000 points): 519.958 sec elapsed
