# Supplementary material for: Using a model comparison approach to describe the assembly pathway for histone H1
Source: PLoS One. 2018 Jan 19;13(1):e0191562. doi: 10.1371/journal.pone.0191562 (PMC5774818; doi:10.1371/journal.pone.0191562)
Supplement: S1 File — (ZIP) [file pone.0191562.s001.zip › multiplefitH13.R]

# setwd("codes/R/")
rm(list = ls())
source("HistoneH1FRAP.R")
source("resultsFunctions.R")


data <- as.list( read.csv("H13.csv") )
data$r1 <- 0.725761605271894
data$twoh <- 1.5
data$name <- "H13"

set.seed(9841)

multfitH13 <- list()
for (model in c("M1", "M2", "M3", "M4", "M5", "M6", "M7", "M8", "M9")){
    multfit <- MultipleFit2HistoneH1Data(data, model)
    multfitH13[[model]] <- multfit
}
save(multfitH13, file = "multfitH13.Rdata")


## Results
#   In model 7 (amoung other cases), different best estimates are symetrically equivalent. See, for example, iterations ??? and ??? 
#   where kappa_b <-> gamma_b and kappa_u <-> gamma_u
#   Results can be accessed by loading data tables in the file multiH1?.Rdata where ? is the data set (0 to 5).
#
#  Fit of model M1 to H13 data from different initial parameters (displaying only true convergence)
# Iter   RSS         kappa_b0    kappa_u0    gamma_b0    gamma_u0      eta_b0      eta_u0     kappa_b     kappa_u     gamma_b     gamma_u       eta_b       eta_u 
# Model M1 to H13 data (1000 points): 1189.857 sec elapsed
# 
#  Fit of model M2 to H13 data from different initial parameters (displaying only true convergence)
# Iter   RSS         kappa_u0    gamma_b0    gamma_u0      eta_b0      eta_u0     kappa_u     gamma_b     gamma_u       eta_b       eta_u 
# 257    0.131207    0.028434    1.442018    0.149395    2.276842    0.285545    0.008349    0.024072    0.061288   14.972594    0.000003 
# 313    0.131207    0.235861    2.531405    0.818237    3.097911    2.457723    0.003764    0.024464    0.244635   11.712093    0.231820 
# Model M2 to H13 data (1000 points): 630.084 sec elapsed
# 
#  Fit of model M3 to H13 data from different initial parameters (displaying only true convergence)
# Iter   RSS         kappa_b0    gamma_b0    gamma_u0      eta_b0      eta_u0     kappa_b     gamma_b     gamma_u       eta_b       eta_u 
# 327    0.131207    0.470284    0.330063    0.270246    1.945230    0.878855    0.023968    0.000000    0.211296    9.717536    0.408138 
# Model M3 to H13 data (1000 points): 1675.803 sec elapsed
# 
#  Fit of model M4 to H13 data from different initial parameters (displaying only true convergence)
# Iter   RSS         kappa_b0    kappa_u0    gamma_b0    gamma_u0      eta_u0     kappa_b     kappa_u     gamma_b     gamma_u       eta_u 
# 98     0.004056    0.427631    0.700119    0.218233    0.544279    0.523468    0.171148    0.030996    0.014186    0.003809    0.000000 
# Model M4 to H13 data (1000 points): 933.612 sec elapsed
# 
#  Fit of model M5 to H13 data from different initial parameters (displaying only true convergence)
# Iter   RSS         kappa_b0    kappa_u0    gamma_b0    gamma_u0      eta_b0     kappa_b     kappa_u     gamma_b     gamma_u       eta_b 
# 191    0.004056    0.445253    0.192247    0.311177    0.813786    0.082319    0.014186    0.003809    0.171148    0.030996    0.000000 
# Model M5 to H13 data (1000 points): 959.983 sec elapsed
# 
#  Fit of model M6 to H13 data from different initial parameters (displaying only true convergence)
# Iter   RSS         gamma_b0    gamma_u0      eta_b0      eta_u0     gamma_b     gamma_u       eta_b       eta_u 
# 146    0.004056    0.709660    2.084135    0.449952    0.106574    0.185334    0.028915    0.001807    0.004084 
# 159    0.004056    0.211526    0.094539    2.003162    0.197780    0.185334    0.028915    0.001807    0.004084 
# 161    0.004056    1.800473    1.939113    0.028497    1.071704    0.185334    0.028915    0.001807    0.004084 
# 229    0.004056    0.260020    0.735636    0.627704    0.525235    0.185334    0.028915    0.001807    0.004084 
# 406    0.004056    0.796338    0.843086    0.045603    0.921685    0.185334    0.028915    0.001807    0.004084 
# 507    0.004056    4.220468    0.628741    0.281767    0.653200    0.185334    0.028915    0.001807    0.004084 
# 524    0.004056    0.068167    1.921719    0.110008    0.052285    0.185334    0.028915    0.001807    0.004084 
# 587    0.004056    0.314519    0.998933    0.178040    2.705042    0.185334    0.028915    0.001807    0.004084 
# 666    0.004056    1.690326    0.532993    0.009808    0.648890    0.185334    0.028915    0.001807    0.004084 
# 669    0.004056    0.727545    0.043342    0.945258    0.003692    0.185333    0.028915    0.001807    0.004084 
# 715    0.004056    1.078762    0.425585    1.368788    0.067409    0.185334    0.028915    0.001807    0.004084 
# 847    0.004056    2.403017    0.971409    0.232636    0.000441    0.185334    0.028915    0.001807    0.004084 
# 862    0.004056    0.920951    0.590570    0.118058    0.248762    0.185334    0.028915    0.001807    0.004084 
# 881    0.004056    0.267920    0.464322    0.026052    0.005935    0.185334    0.028915    0.001807    0.004084 
# 915    0.004056    0.019427    1.297803    0.094034    1.168513    0.185334    0.028915    0.001807    0.004084 
# 949    0.004056    1.412587    2.307061    0.029933    0.007091    0.185334    0.028915    0.001807    0.004084 
# Model M6 to H13 data (1000 points): 1185.857 sec elapsed
# 
#  Fit of model M7 to H13 data from different initial parameters (displaying only true convergence)
# Iter   RSS         kappa_b0    kappa_u0    gamma_b0    gamma_u0     kappa_b     kappa_u     gamma_b     gamma_u 
# 15     0.004056    0.550893    0.379091    1.196020    1.532823    0.014186    0.003809    0.171148    0.030996 
# 27     0.004056    3.338274    0.370711    1.735758    0.008546    0.171148    0.030996    0.014186    0.003809 
# 29     0.004056    0.067547    0.031083    2.662994    0.696553    0.014186    0.003809    0.171148    0.030996 
# 33     0.004056    0.493094    0.491824    0.084019    0.427753    0.171148    0.030996    0.014186    0.003809 
# 37     0.004056    0.058590    0.304395    1.621427    0.847050    0.014186    0.003809    0.171148    0.030996 
# 72     0.004056    1.007911    0.601666    0.675791    0.760480    0.014186    0.003809    0.171148    0.030996 
# 100    0.004056    1.092552    0.300276    0.123625    0.547713    0.171148    0.030996    0.014186    0.003809 
# 218    0.004056    0.172948    0.024453    0.406954    0.063942    0.014186    0.003809    0.171148    0.030996 
# 239    0.004056    0.737440    0.273674    0.342888    0.057912    0.171148    0.030996    0.014186    0.003809 
# 320    0.004056    0.895969    0.334187    0.567622    0.559008    0.014186    0.003809    0.171148    0.030996 
# 338    0.004056    3.666197    1.347841    0.024659    0.748592    0.171148    0.030996    0.014186    0.003809 
# 542    0.004056    0.520182    0.516466    0.397575    0.169852    0.171148    0.030996    0.014186    0.003809 
# 560    0.004056    0.774282    0.008881    0.255573    0.280792    0.014186    0.003809    0.171148    0.030996 
# 572    0.004056    2.666486    1.528091    0.489440    0.084010    0.171148    0.030996    0.014186    0.003809 
# 575    0.004056    1.269378    1.192044    0.340514    0.843031    0.014186    0.003809    0.171148    0.030996 
# 645    0.004056    0.056446    0.042745    1.078612    0.088375    0.014186    0.003809    0.171148    0.030996 
# 714    0.004056    0.002846    0.225626    1.140938    0.233659    0.014186    0.003809    0.171148    0.030996 
# 804    0.004056    0.567624    0.583794    0.694558    0.588350    0.171148    0.030996    0.014186    0.003809 
# 844    0.004056    0.144561    0.726724    0.413715    0.752864    0.014186    0.003809    0.171148    0.030996 
# 852    0.004056    0.841510    0.441562    1.863524    0.532871    0.014186    0.003809    0.171148    0.030996 
# 873    0.004056    0.434427    0.718767    0.035155    0.926789    0.171148    0.030996    0.014186    0.003809 
# 881    0.004056    1.121115    1.604362    0.048532    0.275647    0.171148    0.030996    0.014186    0.003809 
# 947    0.004056    1.285347    0.229392    1.488838    0.009347    0.171148    0.030996    0.014186    0.003809 
# 970    0.004056    0.038136    0.624116    0.028308    0.147450    0.171148    0.030996    0.014186    0.003809 
# 988    0.004056    0.067775    0.011427    3.925048    0.633542    0.014186    0.003809    0.171148    0.030996 
# 991    0.004056    0.140272    0.259382    1.677317    0.355650    0.014186    0.003809    0.171148    0.030996 
# 992    0.004056    0.668973    0.830611    1.861474    0.931386    0.014186    0.003809    0.171148    0.030996 
# Model M7 to H13 data (1000 points): 839.116 sec elapsed
# 
#  Fit of model M8 to H13 data from different initial parameters (displaying only true convergence)
# Iter   RSS         kappa_b0    gamma_b0    gamma_u0      eta_u0     kappa_b     gamma_b     gamma_u       eta_u 
# 2      0.004056    0.091108    1.309790    0.528768    0.064158    0.012443    0.172891    0.030996    0.003809 
# 24     0.004056    0.194617    1.505443    0.407896    0.373022    0.012443    0.172891    0.030996    0.003809 
# 71     0.004056    0.717180    0.367678    0.061511    0.347324    0.012443    0.172891    0.030996    0.003809 
# 158    0.131207    0.143230    0.202108    0.943677    5.564174    0.000000    0.023987    0.008349    0.318693 
# 180    0.004056    0.815453    1.321162    0.205648    0.898610    0.012443    0.172891    0.030996    0.003809 
# 226    0.004056    0.330796    0.130208    1.276054    1.640016    0.012443    0.172891    0.030996    0.003809 
# 267    0.004056    0.020726    1.079525    1.022360    0.671896    0.012443    0.172891    0.030996    0.003809 
# 520    0.004056    0.061103    0.795863    0.101755    0.992831    0.012443    0.172891    0.030996    0.003809 
# 537    0.004056    0.799013    2.266234    2.515915    0.314832    0.012443    0.172891    0.030996    0.003809 
# 565    0.004056    0.947477    0.091679    0.186302    0.141670    0.012443    0.172891    0.030996    0.003809 
# 566    0.004056    0.025763    0.830711    0.912823    0.363455    0.012443    0.172891    0.030996    0.003809 
# 580    0.004056    0.905748    1.520667    0.112668    0.746740    0.012443    0.172891    0.030996    0.003809 
# 586    0.004056    0.152026    0.418957    0.074318    1.461216    0.012443    0.172891    0.030996    0.003809 
# 588    0.004056    0.050197    0.148340    0.202961    1.160310    0.012443    0.172891    0.030996    0.003809 
# 600    0.004056    0.261439    2.963259    0.589316    0.765455    0.012443    0.172891    0.030996    0.003809 
# 653    0.004056    0.720119    2.632809    0.252985    0.117795    0.012443    0.172891    0.030996    0.003809 
# 673    0.004056    0.026658    1.567632    0.213778    0.425523    0.012443    0.172891    0.030996    0.003809 
# 719    0.131207    0.098414    0.324388    0.220731    2.843160    0.023987    0.000000    0.008349  640.706547 
# 768    0.004056    0.107127    0.103125    1.410521    0.018907    0.012443    0.172891    0.030996    0.003809 
# 778    0.131207    0.793639    0.247199    7.135119    0.386542    0.000000    0.023987    0.008349    2.565558 
# 781    0.004056    0.049942    4.959096    1.519830    1.349758    0.012443    0.172891    0.030996    0.003809 
# 786    0.004056    0.045223    1.155904    0.104782    1.788578    0.012443    0.172891    0.030996    0.003809 
# 794    0.004056    0.096269    0.880879    0.221297    0.047366    0.012443    0.172891    0.030996    0.003809 
# 803    0.004056    0.361873    0.717057    0.205471    0.695279    0.012443    0.172891    0.030996    0.003809 
# 830    0.004056    0.024630    1.827764    0.237360    0.093539    0.012443    0.172891    0.030996    0.003809 
# 832    0.004056    0.529946    0.063240    0.390734    2.809074    0.012443    0.172891    0.030996    0.003809 
# 857    0.004056    0.110408    2.895499    1.175652    0.003332    0.012443    0.172891    0.030996    0.003809 
# 873    0.004056    4.444782    0.242293    0.750619    5.450571    0.012443    0.172891    0.030996    0.003809 
# 884    0.004056    0.647125    0.006539    0.355793    1.022792    0.012443    0.172891    0.030996    0.003809 
# 887    0.004056    0.179948    3.040201    0.979927    1.235703    0.012443    0.172891    0.030996    0.003809 
# 897    0.004056    0.099348    3.480096    0.214778    3.458663    0.012443    0.172891    0.030996    0.003809 
# 898    0.004056    0.195181    0.815226    0.035141    1.285348    0.012443    0.172891    0.030996    0.003809 
# 924    0.004056    0.018762    1.551964    0.069344    1.668580    0.012443    0.172891    0.030996    0.003809 
# 945    0.004056    0.991982    0.674513    0.229879    1.584093    0.012443    0.172891    0.030996    0.003809 
# 953    0.004056    0.133850    0.850435    0.559654    0.005458    0.012443    0.172891    0.030996    0.003809 
# 991    0.004056    1.255042    0.568596    0.546756    1.321846    0.012443    0.172891    0.030996    0.003809 
# Model M8 to H13 data (1000 points): 1004.197 sec elapsed
# 
#  Fit of model M9 to H13 data from different initial parameters (displaying only true convergence)
# Iter   RSS         kappa_u0    gamma_b0    gamma_u0      eta_b0     kappa_u     gamma_b     gamma_u       eta_b 
# 16     0.004056    1.760424    0.330936    0.031801    0.449337    0.003809    0.185334    0.028915    0.002081 
# 57     0.004056    1.967899    0.422696    0.010872    0.803628    0.003809    0.185334    0.028915    0.002081 
# 70     0.004056    1.393823    0.483294    0.100289    0.069843    0.003809    0.185334    0.028915    0.002081 
# 113    0.004056    0.001964    0.350075    0.508501    0.562197    0.003809    0.185334    0.028915    0.002081 
# 134    0.004056    0.016899    0.036548    0.434461    0.844554    0.003809    0.185334    0.028915    0.002081 
# 167    0.004056    0.060067    0.125486    0.783096    0.006496    0.003809    0.185334    0.028915    0.002081 
# 203    0.004056    0.715301    0.419099    1.479833    0.527347    0.003809    0.185334    0.028915    0.002081 
# 204    0.131207    0.538384    0.034892    2.336923    0.550291    2.212271    0.023987    0.008349    0.000000 
# 225    0.004056    0.135193    0.043593    1.050310    0.072999    0.003809    0.185334    0.028915    0.002081 
# 252    0.004056    0.349916    0.037317    0.818742    0.006228    0.003809    0.185334    0.028915    0.002081 
# 306    0.004056    0.016614    0.836883    2.335948    0.911780    0.003809    0.185334    0.028915    0.002081 
# 329    0.004056    0.000714    0.184363    0.138347    0.337085    0.003809    0.185334    0.028915    0.002081 
# 330    0.004056    0.609157    1.540173    1.845003    0.115806    0.003809    0.185334    0.028915    0.002081 
# 334    0.004056    0.008002    0.051997    1.036095    1.315279    0.003809    0.185334    0.028915    0.002081 
# 402    0.004056    1.450971    0.079876    0.011667    0.264487    0.003809    0.185334    0.028915    0.002081 
# 408    0.004056    1.386366    0.802638    0.201662    0.777770    0.003809    0.185334    0.028915    0.002081 
# 451    0.004056    4.489765    0.547744    0.020336    0.627047    0.003809    0.185334    0.028915    0.002081 
# 452    0.004056    0.218656    1.402204    2.128254    0.443403    0.003809    0.185334    0.028915    0.002081 
# 479    0.004056    0.019021    3.218391    1.317810    0.146359    0.003809    0.185334    0.028915    0.002081 
# 486    0.004056    0.263012    0.247843    0.099616    0.595409    0.003809    0.185334    0.028915    0.002081 
# 541    0.004056    0.004979    0.132183    1.082666    0.840103    0.003809    0.185334    0.028915    0.002081 
# 560    0.004056    0.746850    1.015869    0.302664    1.409420    0.003809    0.185334    0.028915    0.002081 
# 571    0.004056    0.610736    0.295996    1.457457    1.390850    0.003809    0.185334    0.028915    0.002081 
# 581    0.004056    0.355305    1.120704    1.754713    0.555500    0.003809    0.185334    0.028915    0.002081 
# 673    0.004056    1.795354    0.026269    0.043609    0.044939    0.003809    0.185333    0.028915    0.002081 
# 738    0.004056    0.020440    0.700522    0.648106    0.097615    0.003809    0.185334    0.028915    0.002081 
# 861    0.004056    0.023542    1.297930    0.534978    0.283398    0.003809    0.185334    0.028915    0.002081 
# 895    0.004056    0.008393    3.307710    5.199598    0.119479    0.003809    0.185334    0.028915    0.002081 
# Model M9 to H13 data (1000 points): 462.756 sec elapsed
