# Supplementary material for: Using a model comparison approach to describe the assembly pathway for histone H1
Source: PLoS One. 2018 Jan 19;13(1):e0191562. doi: 10.1371/journal.pone.0191562 (PMC5774818; doi:10.1371/journal.pone.0191562)
Supplement: S1 File — (ZIP) [file pone.0191562.s001.zip › multiplefitH14.R]

# setwd("codes/R/")
rm(list = ls())
source("HistoneH1FRAP.R")
source("resultsFunctions.R")


data <- as.list( read.csv("H14.csv") )
data$r1 <- 0.719724956298514
data$twoh <- 1.5
data$name <- "H14"

set.seed(9841)

multfitH14 <- list()
for (model in c("M1", "M2", "M3", "M4", "M5", "M6", "M7", "M8", "M9")){
    multfit <- MultipleFit2HistoneH1Data(data, model)
    multfitH14[[model]] <- multfit
}
save(multfitH14, file = "multfitH14.Rdata")


## Results
#   In model 7 (amoung other cases), different best estimates are symetrically equivalent. See, for example, iterations ??? and ??? 
#   where kappa_b <-> gamma_b and kappa_u <-> gamma_u
#   Results can be accessed by loading data tables in the file multiH1?.Rdata where ? is the data set (0 to 5).
#
#  Fit of model M1 to H14 data from different initial parameters (displaying only true convergence)
# Iter   RSS         kappa_b0    kappa_u0    gamma_b0    gamma_u0      eta_b0      eta_u0     kappa_b     kappa_u     gamma_b     gamma_u       eta_b       eta_u 
# Model M1 to H14 data (1000 points): 1137.397 sec elapsed
# 
#  Fit of model M2 to H14 data from different initial parameters (displaying only true convergence)
# Iter   RSS         kappa_u0    gamma_b0    gamma_u0      eta_b0      eta_u0     kappa_u     gamma_b     gamma_u       eta_b       eta_u 
# Model M2 to H14 data (1000 points): 682.558 sec elapsed
# 
#  Fit of model M3 to H14 data from different initial parameters (displaying only true convergence)
# Iter   RSS         kappa_b0    gamma_b0    gamma_u0      eta_b0      eta_u0     kappa_b     gamma_b     gamma_u       eta_b       eta_u 
# Model M3 to H14 data (1000 points): 1720.248 sec elapsed
# 
#  Fit of model M4 to H14 data from different initial parameters (displaying only true convergence)
# Iter   RSS         kappa_b0    kappa_u0    gamma_b0    gamma_u0      eta_u0     kappa_b     kappa_u     gamma_b     gamma_u       eta_u 
# 25     0.002737    0.432988    0.216307    1.580907    0.515124    0.979771    0.081255    0.016433    0.008828    0.002107    0.000000 
# Model M4 to H14 data (1000 points): 952.59 sec elapsed
# 
#  Fit of model M5 to H14 data from different initial parameters (displaying only true convergence)
# Iter   RSS         kappa_b0    kappa_u0    gamma_b0    gamma_u0      eta_b0     kappa_b     kappa_u     gamma_b     gamma_u       eta_b 
# 95     0.156401    0.181736    0.343679    0.149113    1.199545    0.595713    0.011685    0.004140    0.016028   11.248717    1.171666 
# 314    0.002737    0.875581    0.247255    1.040841    1.505300    0.361934    0.000000    0.002107    0.090083    0.015029    0.001404 
# Model M5 to H14 data (1000 points): 902.319 sec elapsed
# 
#  Fit of model M6 to H14 data from different initial parameters (displaying only true convergence)
# Iter   RSS         gamma_b0    gamma_u0      eta_b0      eta_u0     gamma_b     gamma_u       eta_b       eta_u 
# 252    0.002737    0.086259    0.347430    0.360964    2.640091    0.090083    0.015029    0.001207    0.002303 
# 563    0.002737    1.356678    1.561824    0.970656    0.003688    0.090083    0.015029    0.001207    0.002303 
# 621    0.002737    1.329233    2.207112    0.357799    0.183855    0.090083    0.015029    0.001207    0.002303 
# 881    0.002737    0.267920    0.464322    0.026052    0.005935    0.090083    0.015029    0.001207    0.002303 
# 911    0.002737    0.073787    0.377089    0.220015    0.250442    0.090083    0.015029    0.001207    0.002303 
# 963    0.002737    6.105507    0.603667    0.005914    0.778233    0.090083    0.015029    0.001207    0.002303 
# Model M6 to H14 data (1000 points): 1204.036 sec elapsed
# 
#  Fit of model M7 to H14 data from different initial parameters (displaying only true convergence)
# Iter   RSS         kappa_b0    kappa_u0    gamma_b0    gamma_u0     kappa_b     kappa_u     gamma_b     gamma_u 
# 15     0.002737    0.550893    0.379091    1.196020    1.532823    0.008828    0.002107    0.081255    0.016433 
# 54     0.002737    0.213275    0.375337    0.005781    0.520281    0.081255    0.016433    0.008828    0.002107 
# 69     0.002737    0.134276    0.555735    0.284962    3.220768    0.081255    0.016433    0.008828    0.002107 
# 80     0.002737    0.563509    0.987034    0.474034    1.295149    0.081255    0.016433    0.008828    0.002107 
# 82     0.002737    0.449920    0.133965    0.767156    0.002631    0.081255    0.016433    0.008828    0.002107 
# 136    0.002737    0.088011    0.480371    0.164170    1.474185    0.008828    0.002107    0.081255    0.016433 
# 218    0.002737    0.172948    0.024453    0.406954    0.063942    0.008828    0.002107    0.081255    0.016433 
# 245    0.002737    0.102015    0.544602    0.566040    0.605910    0.008828    0.002107    0.081255    0.016433 
# 303    0.002737    0.811717    0.017152    1.807529    0.686900    0.008828    0.002107    0.081255    0.016433 
# 428    0.558531    0.531619    1.590432    1.376322    0.029036    0.000000    0.000000    7.294794    0.019887 
# 489    0.002737    0.009151    0.413715    1.515815    0.516252    0.008828    0.002107    0.081255    0.016433 
# 504    0.002737    0.850323    0.008999    1.680457    0.212634    0.008828    0.002107    0.081255    0.016433 
# 506    0.002737    1.254042    0.315011    0.241599    0.221447    0.081255    0.016433    0.008828    0.002107 
# 548    0.002737    0.475971    0.198418    0.443686    0.403265    0.008828    0.002107    0.081255    0.016433 
# 559    0.002737    0.354604    0.685336    0.617919    1.409702    0.008828    0.002107    0.081255    0.016433 
# 567    0.002737    0.397191    0.174966    0.628828    0.593892    0.008828    0.002107    0.081255    0.016433 
# 597    0.002737    0.274115    1.490440    0.769506    1.167352    0.008828    0.002107    0.081255    0.016433 
# 658    0.002737    0.921194    0.557048    0.564077    1.295247    0.081255    0.016433    0.008828    0.002107 
# 660    0.002737    0.019037    0.284384    1.987754    0.385325    0.008828    0.002107    0.081255    0.016433 
# 667    0.002737    0.043180    0.047003    0.167837    1.097440    0.008828    0.002107    0.081255    0.016433 
# 802    0.002737    0.482186    0.332400    0.263046    0.606195    0.008828    0.002107    0.081255    0.016433 
# 823    0.002737    0.674703    3.875735    2.709755    0.005471    0.081255    0.016433    0.008828    0.002107 
# 985    0.002737    0.370354    0.858269    0.441952    1.039642    0.008828    0.002107    0.081255    0.016433 
# Model M7 to H14 data (1000 points): 834.628 sec elapsed
# 
#  Fit of model M8 to H14 data from different initial parameters (displaying only true convergence)
# Iter   RSS         kappa_b0    gamma_b0    gamma_u0      eta_u0     kappa_b     gamma_b     gamma_u       eta_u 
# 35     0.002737    0.536575    0.777898    0.597331    1.483867    0.007697    0.082387    0.016433    0.002107 
# 47     0.002737    0.107055    4.485384    0.565648    0.007036    0.007697    0.082387    0.016433    0.002107 
# 107    0.002737    0.168053    1.425032    1.008478    0.164736    0.007697    0.082387    0.016433    0.002107 
# 126    0.002737    0.578959    1.759489    0.650953    0.044508    0.007697    0.082387    0.016433    0.002107 
# 158    0.002737    0.143230    0.202108    0.943677    5.564174    0.007697    0.082387    0.016433    0.002107 
# 511    0.002737    0.155206    2.901547    0.073808    0.020446    0.007697    0.082387    0.016433    0.002107 
# 586    0.002737    0.152026    0.418957    0.074318    1.461216    0.007697    0.082387    0.016433    0.002107 
# 710    0.002737    1.056643    0.681647    0.829842    0.359974    0.007697    0.082387    0.016433    0.002107 
# 771    0.002737    0.924159    0.497437    0.554002    1.484450    0.007697    0.082387    0.016433    0.002107 
# 806    0.156401    0.558035    0.036314    0.699493    0.346516    0.000000    0.013189    0.004140    6.416603 
# 832    0.002737    0.529946    0.063240    0.390734    2.809074    0.007697    0.082387    0.016433    0.002107 
# 845    0.002737    1.278461    0.727634    2.194389    0.002667    0.007697    0.082387    0.016433    0.002107 
# 869    0.002737    0.021259    0.351747    1.907706    0.030899    0.007697    0.082387    0.016433    0.002107 
# 892    0.002737    0.267897    2.240486    0.130409    0.002244    0.007697    0.082387    0.016433    0.002107 
# 897    0.002737    0.099348    3.480096    0.214778    3.458663    0.007697    0.082387    0.016433    0.002107 
# 953    0.002737    0.133850    0.850435    0.559654    0.005458    0.007697    0.082387    0.016433    0.002107 
# 984    0.002737    0.094386    3.813126    2.158878    0.166214    0.007697    0.082387    0.016433    0.002107 
# Model M8 to H14 data (1000 points): 970.546 sec elapsed
# 
#  Fit of model M9 to H14 data from different initial parameters (displaying only true convergence)
# Iter   RSS         kappa_u0    gamma_b0    gamma_u0      eta_b0     kappa_u     gamma_b     gamma_u       eta_b 
# 113    0.002737    0.001964    0.350075    0.508501    0.562197    0.002107    0.090083    0.015029    0.001404 
# 167    0.002737    0.060067    0.125486    0.783096    0.006496    0.002107    0.090083    0.015029    0.001404 
# 252    0.002737    0.349916    0.037317    0.818742    0.006228    0.002107    0.090083    0.015029    0.001404 
# 284    0.002737    0.600879    0.901757    3.380557    0.276868    0.002107    0.090083    0.015029    0.001404 
# 329    0.002737    0.000714    0.184363    0.138347    0.337085    0.002107    0.090083    0.015029    0.001404 
# 488    0.002737    2.027997    0.105719    0.106495    0.510223    0.002107    0.090083    0.015029    0.001404 
# 508    0.002737    0.280249    0.721258    0.087975    0.604302    0.002107    0.090083    0.015029    0.001404 
# 514    0.002737    0.002985    0.301407    0.030125    4.404592    0.002107    0.090083    0.015029    0.001404 
# 548    0.002737    0.734813    0.066559    1.459246    1.454230    0.002107    0.090083    0.015029    0.001404 
# 645    0.002737    0.501161    0.202728    0.681597    0.682094    0.002107    0.090083    0.015029    0.001404 
# 698    0.002737    0.467144    0.618769    0.587300    0.638303    0.002107    0.090083    0.015029    0.001404 
# 774    0.002737    5.276681    0.166619    0.060841    0.428359    0.002107    0.090083    0.015029    0.001404 
# 895    0.002737    0.008393    3.307710    5.199598    0.119479    0.002107    0.090083    0.015029    0.001404 
# Model M9 to H14 data (1000 points): 431.073 sec elapsed
