# Supplementary material for: Using a model comparison approach to describe the assembly pathway for histone H1
Source: PLoS One. 2018 Jan 19;13(1):e0191562. doi: 10.1371/journal.pone.0191562 (PMC5774818; doi:10.1371/journal.pone.0191562)
Supplement: S1 File — (ZIP) [file pone.0191562.s001.zip › multiplefitH15.R]

# setwd("codes/R/")
rm(list = ls())
source("HistoneH1FRAP.R")
source("resultsFunctions.R")


data <- as.list( read.csv("H15.csv") )
data$r1 <- 0.738610096726382
data$twoh <- 1.5
data$name <- "H15"

set.seed(9841)

multfitH15 <- list()
for (model in c("M1", "M2", "M3", "M4", "M5", "M6", "M7", "M8", "M9")){
    multfit <- MultipleFit2HistoneH1Data(data, model)
    multfitH15[[model]] <- multfit
}
save(multfitH15, file = "multfitH15.Rdata")


## Results
#   In model 7 (amoung other cases), different best estimates are symetrically equivalent. See, for example, iterations ??? and ??? 
#   where kappa_b <-> gamma_b and kappa_u <-> gamma_u
#   Results can be accessed by loading data tables in the file multiH1?.Rdata where ? is the data set (0 to 5).
#
#  Fit of model M1 to H15 data from different initial parameters (displaying only true convergence)
# Iter   RSS         kappa_b0    kappa_u0    gamma_b0    gamma_u0      eta_b0      eta_u0     kappa_b     kappa_u     gamma_b     gamma_u       eta_b       eta_u 
# Model M1 to H15 data (1000 points): 1158.378 sec elapsed
# 
#  Fit of model M2 to H15 data from different initial parameters (displaying only true convergence)
# Iter   RSS         kappa_u0    gamma_b0    gamma_u0      eta_b0      eta_u0     kappa_u     gamma_b     gamma_u       eta_b       eta_u 
# 849    0.163480    0.161449    0.381819    0.701633    1.173159    1.585590    0.000000    0.013690    0.083547    6.631511    0.343948 
# Model M2 to H15 data (1000 points): 649.065 sec elapsed
# 
#  Fit of model M3 to H15 data from different initial parameters (displaying only true convergence)
# Iter   RSS         kappa_b0    gamma_b0    gamma_u0      eta_b0      eta_u0     kappa_b     gamma_b     gamma_u       eta_b       eta_u 
# 856    0.163480    0.079917    0.247839    0.117303    0.791406    1.087270    0.013538    0.000000    0.153881   16.165663    0.443635 
# Model M3 to H15 data (1000 points): 1780.223 sec elapsed
# 
#  Fit of model M4 to H15 data from different initial parameters (displaying only true convergence)
# Iter   RSS         kappa_b0    kappa_u0    gamma_b0    gamma_u0      eta_u0     kappa_b     kappa_u     gamma_b     gamma_u       eta_u 
# Model M4 to H15 data (1000 points): 912.307 sec elapsed
# 
#  Fit of model M5 to H15 data from different initial parameters (displaying only true convergence)
# Iter   RSS         kappa_b0    kappa_u0    gamma_b0    gamma_u0      eta_b0     kappa_b     kappa_u     gamma_b     gamma_u       eta_b 
# Model M5 to H15 data (1000 points): 979.494 sec elapsed
# 
#  Fit of model M6 to H15 data from different initial parameters (displaying only true convergence)
# Iter   RSS         gamma_b0    gamma_u0      eta_b0      eta_u0     gamma_b     gamma_u       eta_b       eta_u 
# 263    0.002512    0.261765    1.066391    0.072647    0.352024    0.099881    0.014806    0.001162    0.002231 
# 296    0.002512    0.756212    1.204841    0.016615    0.630598    0.099881    0.014806    0.001162    0.002231 
# 540    0.002512    0.632481    0.941163    0.040208    1.988275    0.099881    0.014806    0.001162    0.002231 
# 847    0.002512    2.403017    0.971409    0.232636    0.000441    0.099881    0.014806    0.001162    0.002231 
# 881    0.002512    0.267920    0.464322    0.026052    0.005935    0.099881    0.014806    0.001162    0.002231 
# 885    0.002512    0.341466    1.314739    0.000338    1.154008    0.099881    0.014806    0.001162    0.002231 
# 907    0.002512    2.371289    0.090192    1.144542    0.010044    0.099881    0.014806    0.001162    0.002231 
# 911    0.002512    0.073787    0.377089    0.220015    0.250442    0.099881    0.014806    0.001162    0.002231 
# Model M6 to H15 data (1000 points): 1199.705 sec elapsed
# 
#  Fit of model M7 to H15 data from different initial parameters (displaying only true convergence)
# Iter   RSS         kappa_b0    kappa_u0    gamma_b0    gamma_u0     kappa_b     kappa_u     gamma_b     gamma_u 
# 82     0.002512    0.449920    0.133965    0.767156    0.002631    0.090339    0.016154    0.009542    0.002045 
# 91     0.002512    2.070864    0.293767    0.309037    0.038241    0.090339    0.016154    0.009542    0.002045 
# 218    0.002512    0.172948    0.024453    0.406954    0.063942    0.009542    0.002045    0.090339    0.016154 
# 478    0.002512    0.856520    0.501825    0.638759    1.380595    0.009542    0.002045    0.090339    0.016154 
# 520    0.002512    0.189304    0.047023    3.763042    0.280661    0.009542    0.002045    0.090339    0.016154 
# 567    0.002512    0.397191    0.174966    0.628828    0.593892    0.009542    0.002045    0.090339    0.016154 
# 577    0.002512    0.505058    1.014610    0.605433    0.196885    0.009542    0.002045    0.090339    0.016154 
# 580    0.002512    0.373773    0.287843    0.498807    1.069364    0.009542    0.002045    0.090339    0.016154 
# 608    0.002512    1.139976    1.688256    0.020972    0.267984    0.090339    0.016154    0.009542    0.002045 
# 669    0.002512    0.085897    0.475169    0.883149    0.535676    0.009542    0.002045    0.090339    0.016154 
# Model M7 to H15 data (1000 points): 842.705 sec elapsed
# 
#  Fit of model M8 to H15 data from different initial parameters (displaying only true convergence)
# Iter   RSS         kappa_b0    gamma_b0    gamma_u0      eta_u0     kappa_b     gamma_b     gamma_u       eta_u 
# 47     0.002512    0.107055    4.485384    0.565648    0.007036    0.008334    0.091547    0.016154    0.002045 
# 148    0.002512    1.411204    0.639804    0.894462    0.379874    0.008334    0.091547    0.016154    0.002045 
# 217    0.002512    0.795395    0.367060    0.794131    2.276328    0.008334    0.091547    0.016154    0.002045 
# 234    0.002512    0.236714    4.252286    0.132365    4.836924    0.008334    0.091547    0.016154    0.002045 
# 270    0.002512    0.369223    0.885613    0.275505    0.819416    0.008334    0.091547    0.016154    0.002045 
# 277    0.002512    0.069993    0.387268    0.409954    0.143217    0.008334    0.091547    0.016154    0.002045 
# 306    0.002512    0.895785    0.308682    0.078894    0.024146    0.008334    0.091547    0.016154    0.002045 
# 317    0.002512    0.247038    0.131999    6.365010    0.697081    0.008334    0.091547    0.016154    0.002045 
# 429    0.002512    0.233783    2.199705    1.545922    0.209477    0.008334    0.091547    0.016154    0.002045 
# 510    0.002512    0.731640    5.065738    1.397436    0.240419    0.008334    0.091547    0.016154    0.002045 
# 511    0.002512    0.155206    2.901547    0.073808    0.020446    0.008334    0.091547    0.016154    0.002045 
# 512    0.002512    0.230999    0.286981    0.122588    0.998837    0.008334    0.091547    0.016154    0.002045 
# 657    0.002512    0.446142    0.559662    0.591749    1.641985    0.008334    0.091547    0.016154    0.002045 
# 673    0.002512    0.026658    1.567632    0.213778    0.425523    0.008334    0.091547    0.016154    0.002045 
# 702    0.002512    0.432689    0.433153    0.113688    0.866668    0.008334    0.091547    0.016154    0.002045 
# 832    0.002512    0.529946    0.063240    0.390734    2.809074    0.008334    0.091547    0.016154    0.002045 
# 918    0.002512    0.622483    3.182725    0.113559    0.081926    0.008334    0.091547    0.016154    0.002045 
# Model M8 to H15 data (1000 points): 963.971 sec elapsed
# 
#  Fit of model M9 to H15 data from different initial parameters (displaying only true convergence)
# Iter   RSS         kappa_u0    gamma_b0    gamma_u0      eta_b0     kappa_u     gamma_b     gamma_u       eta_b 
# 113    0.002512    0.001964    0.350075    0.508501    0.562197    0.002045    0.099881    0.014806    0.001348 
# 133    0.002512    0.978557    0.271872    1.652930    0.131152    0.002045    0.099881    0.014806    0.001348 
# 477    0.002512    1.618565    0.081009    0.001575    0.057165    0.002045    0.099881    0.014806    0.001348 
# 511    0.002512    0.109447    0.448362    1.490569    0.803142    0.002045    0.099881    0.014806    0.001348 
# 575    0.002512    0.204733    1.246011    0.863503    0.097305    0.002045    0.099881    0.014806    0.001348 
# 783    0.163481    0.525627    0.407994    0.756700    2.233194    0.004072    0.014091    1.682288   39.378483 
# 990    0.002512    0.435798    2.830355    1.035375    0.065160    0.002045    0.099881    0.014806    0.001348 
# Model M9 to H15 data (1000 points): 424.606 sec elapsed
