# Supplementary material for: Using a model comparison approach to describe the assembly pathway for histone H1
Source: PLoS One. 2018 Jan 19;13(1):e0191562. doi: 10.1371/journal.pone.0191562 (PMC5774818; doi:10.1371/journal.pone.0191562)
Supplement: S1 File — (ZIP) [file pone.0191562.s001.zip › perturbation.R]

# setwd("codes/R/")
rm(list = ls())
source("HistoneH1FRAP.R")
source("resultsFunctions.R")


## Model 6
load(file = "fitH15.Rdata")
attach(as.list(fitH15$M6$par))

## Regular perturbation analysis 
gamma <- gamma_b/gamma_u # Using currently attached parameters
par0 <- c(25/(1+gamma), eta_b*gamma/(1+gamma), eta_u)

#fit <- InitFitFRAPData(model, data)
fitH15$M0D$par[] <- par0
fitH15$M0D$F <- RecoFunc2Pop(fitH15$M0D$data, fitH15$M0D$par)
fitH15$M0D$residuals <- fitH15$M0D$data$F - fitH15$M0D$F
fitH15$M0D$model <- "M6toM0D"

plotPerturbation(fitH15)
## Now save as TIFF format and convert to EPS format using GIMP
## Read README.md in PAPERPATH/scr/figure

## Model 7
load(file = "fitH15.Rdata")
attach(as.list(fitH15$M7$par))

## Regular perturbation analysis 
gamma <- gamma_b/gamma_u # Using currently attached parameters
par0 <- c(25/(1+gamma), kappa_b/(1+gamma), kappa_u)

#fit <- InitFitFRAPData(model, data)
fitH15$M0D$par[] <- par0
fitH15$M0D$F <- RecoFunc2Pop(fitH15$M0D$data, fitH15$M0D$par)
fitH15$M0D$residuals <- fitH15$M0D$data$F - fitH15$M0D$F
fitH15$M0D$model <- "M7toM0D"

plotPerturbation(fitH15)
## Now save as TIFF format and convert to EPS format using GIMP
## Read README.md in PAPERPATH/scr/figure

## Model 8
load(file = "fitH15.Rdata")
attach(as.list(fitH15$M8$par))

## Regular perturbation analysis 
gamma <- gamma_b/gamma_u # Using currently attached parameters
par0 <- c(25/(1+gamma), kappa_b/(1+gamma), eta_u)

#fit <- InitFitFRAPData(model, data)
fitH15$M0D$par[] <- par0
fitH15$M0D$F <- RecoFunc2Pop(fitH15$M0D$data, fitH15$M0D$par)
fitH15$M0D$residuals <- fitH15$M0D$data$F - fitH15$M0D$F
fitH15$M0D$model <- "M8toM0D"

plotPerturbation(fitH15)
## Now save as TIFF format and convert to EPS format using GIMP
## Read README.md in PAPERPATH/scr/figure

## Model 9
load(file = "fitH15.Rdata")
attach(as.list(fitH15$M9$par))

## Regular perturbation analysis
gamma <- gamma_b/gamma_u # Using currently attached parameters
par0 <- c(25/(1+gamma), eta_b*gamma/(1+gamma), kappa_u)

#fit <- InitFitFRAPData(model, data)
fitH15$M0D$par[] <- par0
fitH15$M0D$F <- RecoFunc2Pop(fitH15$M0D$data, fitH15$M0D$par)
fitH15$M0D$residuals <- fitH15$M0D$data$F - fitH15$M0D$F
fitH15$M0D$model <- "M9toM0D"

plotPerturbation(fitH15)
## Now save as TIFF format and convert to EPS format using GIMP
## Read README.md in PAPERPATH/scr/figure
