# Supplementary material for: Using a model comparison approach to describe the assembly pathway for histone H1
Source: PLoS One. 2018 Jan 19;13(1):e0191562. doi: 10.1371/journal.pone.0191562 (PMC5774818; doi:10.1371/journal.pone.0191562)
Supplement: S1 File — (ZIP) [file pone.0191562.s001.zip › resultsFunctions.R]

# Fit functions ---------------------------------------------------------------------------
MultipleFit2HistoneH1Data <- function(data, model, npoints = 1000, trace = FALSE, ...){
    library(tictoc)
    # maxpar <- 2
    multfit <- c()
    fh <- file(sprintf("multifit%sOutput.txt", data$name), "a")
    tic(sprintf("Model %s to %s data (%d points)", model, data$name, npoints))
    line = sprintf("\n\n Fit of model %s to %s data from different initial parameters (displaying only true convergence)\n", 
                model, data$name)
    cat(line, file = fh)
    cat(line)
    fit <- InitFitFRAPData(model, data)
    line = paste("Iter  ",
                 sprintf("%-8s", "RSS"),
                 paste(sprintf("%11s",
                               paste(names(fit$par0[fit$index]), "0", sep = "")), collapse = " "),
                 paste(sprintf("%11s",
                               names(fit$par0[fit$index])), collapse = " "),
                 "\n")
    cat(line, file = fh)
    cat(line)
    for (n in 1:npoints){
        fit <- InitFitFRAPData(model, data)
        npars <- length(fit$index)
        par0 <- fit$par0
        par0[1] <- 25
        # par0[fit$index] <- runif(npars, 0, maxpar) # Uniform distribution
        par0[fit$index] <- rexp(npars, rate=0.8) # Exponential distribution
        fit$par0 <- par0
        names(fit$par0) <- names(fit$par)
        fit0 <- try(Fit2HistoneH1Data(fit, data, trace, ...), TRUE)
        if (class(fit0)=="try-error"){
            fit0 <- list(nls = list(convergence = NA), 
                         residuals = NA, 
                         par0 = fit$par0, 
                         par = rep(NA, 7),
                         index  = fit$index)
        }
        fit <- fit0
        multfit <- rbind(multfit, c(as.vector(fit$nls$convergence),
                              sum(fit$residuals^2),
                              as.vector(fit$par0[fit$index]),
                              as.vector(fit$par[fit$index])))
        if (!is.na(fit$nls$convergence)){
            if (fit$nls$convergence == 0 ){
                line = paste(sprintf("%-6d", n),
                             sprintf("%-8.6f", sum(fit$residuals^2)),
                             paste(sprintf("%11.6f", fit$par0[fit$index]), collapse = " "),
                             paste(sprintf("%11.6f", fit$par[fit$index]), collapse = " "),
                             "\n")
                cat(line, file = fh)
                cat(line)
            }
        }
    }
    t = toc()
    line = toc.outmsg(t$tic, t$toc, t$msg)
    cat(line, file = fh)
    close(fh)
    colnames(multfit) <- c("Convergence", "RSS",
                        paste(names(fit$par0[fit$index]), "0", sep = ""), 
                        names(fit$par0[fit$index]))
    multfit
}

MultipleFit2HistoneH1DataPart2 <- function(data, model, M0Dpar, npoints = 30, trace = FALSE, ...){
    # Similar to previous but for second the second parameter estimate after reviewer's comments
    library(tictoc)
    # maxpar <- 2
    multfit <- c()
    tic(sprintf("Model %s to %s data (%d points)", model, data$name, npoints))
    line = sprintf("\n\n Fit of model %s to %s data from different initial parameters\n", 
                   model, data$name)
    cat(line)
    fit <- InitFitFRAPData(model, data)
    line = paste("Iter  ",
                 "Conv  ",
                 sprintf("%-8s", "RSS"),
                 paste(sprintf("%11s",
                               paste(names(fit$par0[fit$index]), "0", sep = "")), collapse = " "),
                 paste(sprintf("%11s",
                               names(fit$par0[fit$index])), collapse = " "),
                 "\n")
    cat(line)
    Deff <- M0Dpar[1]
    kon <- M0Dpar[2]
    koff <- M0Dpar[3]
    gamma <- 25/Deff - 1
    gamma_u <- 10^seq(-4, 4, length.out = npoints)
    for (n in 1:npoints){
        fit <- InitFitFRAPData(model, data)
        npars <- length(fit$index)
        par0 <- fit$par0
        par0[1] <- 25
        if (model == "M6"){
            par0[fit$index] <- c(gamma*gamma_u[n], gamma_u[n], (1+gamma)/gamma*kon, koff)
        }
        else if (model == "M7"){
            par0[fit$index] <- c((1+gamma)*kon, koff, gamma*gamma_u[n], gamma_u[n])
        }
        else if (model == "M8"){
            par0[fit$index] <- c((1+gamma)*kon, gamma*gamma_u[n], gamma_u[n], koff)
        }
        else if (model == "M9"){
            par0[fit$index] <- c(koff, gamma*gamma_u[n], gamma_u[n], (1+gamma)/gamma*kon)
        }
        fit$par0 <- par0
        names(fit$par0) <- names(fit$par)
        fit0 <- try(Fit2HistoneH1Data(fit, data, trace, ...), TRUE)
        if (class(fit0)=="try-error"){
            fit0 <- list(nls = list(convergence = NA), 
                         residuals = NA, 
                         par0 = fit$par0, 
                         par = rep(NA, 7),
                         index  = fit$index)
        }
        fit <- fit0
        multfit <- rbind(multfit, c(as.vector(fit$nls$convergence),
                                    sum(fit$residuals^2),
                                    as.vector(fit$par0[fit$index]),
                                    as.vector(fit$par[fit$index])))
        if (!is.na(fit$nls$convergence)){
            line = paste(sprintf("%-6d", n),
                         sprintf("%-6d", fit$nls$convergence),
                         sprintf("%-8.6f", sum(fit$residuals^2)),
                         paste(sprintf("%11.5e", fit$par0[fit$index]), collapse = " "),
                         paste(sprintf("%11.5e", fit$par[fit$index]), collapse = " "),
                         "\n")
            cat(line)
        }
    }
    t = toc()
    line = toc.outmsg(t$tic, t$toc, t$msg)
    colnames(multfit) <- c("Convergence", "RSS",
                           paste(names(fit$par0[fit$index]), "0", sep = ""), 
                           names(fit$par0[fit$index]))
    multfit
}

# Fits model to FRAP data, show recovery curve and prints a summary of the FRAP fit
runFit <- function(fit){
    fit <- Fit2HistoneH1Data(fit)
    plot(fit, saveplot = F)
    print(summary(fit))
    fit
}

# Plot  and display functions -------------------------------------------------------------
plot.FRAPFit <- function(fit, saveplot = TRUE){
    if (saveplot) {
        require(tikzDevice) 
        file <- sprintf("fit-%s-%s.tex", fit$model, fit$data$name)
        tikz(file,
             standAlone = TRUE, # We want a tex file that can be directly compiled to a dvi
             width = 7, height = 5,
             packages=c(options()$tikzLatexPackages, 
                        "\\usepackage{amsfonts}", 
                        "\\newcommand{\\D}{D}"))
    }
    COL <- c("firebrick4", "dodgerblue2", "darkolivegreen4", "goldenrod2")
    PCH <- c(19, NA)
    LTY <- c(NA, 1)
    LWD <- c(6, 9)
    t <- c(0.0, fit$data$t)
    F <- c(0.0, fit$data$F)
    Ffit <- c(0.0, fit$F)
    plot.new()
    if (saveplot) par(mar = c(4, 4.2, 0.5, 0.5) + 0.1, cex = 1.4)
    plot(t, F,  
         ylim = c(0,1), pch = PCH[1], lwd = LWD[1], col = COL[1], main = "", 
         xlab = "Time (sec.)", ylab = "Fluorenscence intensity", cex.lab=1.8)
    lines(t, Ffit, 
          col = COL[2], lwd = LWD[2])
    abline(0.0, 0.0, lty = 2, col = rgb(0, 0, 0, 0.3))
    abline(1.0, 0.0, lty = 2, col = rgb(0, 0, 0, 0.3))
    legend(-0.02 * max(t), 1.02, c(paste(sub("H1", "H1.", fitlist$M0D$data$name), "Data", sep = " "),
                                   "Fitting"), 
           col = COL, lty = LTY, lwd = LWD, pch = PCH, bty = "n")
    if (saveplot) {
        t1 = sprintf("$[%s] = [%s]$", 
                     paste(sprintf("\\%s", names(fit$par[fit$index])), collapse = ", "), 
                     paste(sprintf("%5.4f", 
                                   as.vector(fit$par[fit$index])), collapse = ", "))
        t2 = sprintf("$%s$", 
                     paste(sprintf("%s = %.1f\\%%", 
                                   names(fit$prop), 
                                   round(as.vector(fit$prop), digits = 1)), 
                           collapse = ", "))
        text(max(fit$data$t)*1.01, 0.16, label = t1 , pos = 2, cex = 0.9)
        text(max(fit$data$t)*1.01, 0.08, label = t2 , pos = 2, cex = 1.2)
        dev.off();
        tools::texi2pdf(file, quiet=FALSE) 
        file <- sprintf("fit-%s-%s", fit$model, fit$data$name)
        system(sprintf("rm %s.tex %s.log %s.aux", file, file, file))
    } else 
        title(sprintf("Fitting %s to %s data", fit$model, fit$data$name))
}

plotPerturbation <- function(fitlist, saveplot = TRUE){
    fit = fitlist$M0D
    if (saveplot) {
        require(tikzDevice) 
        file <- sprintf("perturbation-%s-%s.tex", fit$model, fit$data$name)
        tikz(file,
             standAlone = TRUE, # We want a tex file that can be directly compiled to a dvi
             width = 7, height = 5,
             packages=c(options()$tikzLatexPackages, 
                        "\\usepackage{amsfonts}", 
                        "\\newcommand{\\D}{D}"))
    }
    COL <- c("firebrick4", "dodgerblue2", "darkolivegreen4", "goldenrod2")
    PCH <- c(19, NA, NA)
    LTY <- c(NA, 1, 1)
    LWD <- c(6, 9, 9)
    t <- c(0.0, fit$data$t)
    F <- c(0.0, fit$data$F)
    FfitM0D <- c(0.0, fitlist$M0D$F)
    FfitM9 <- c(0.0, fitlist$M9$F)
    plot.new()
    if (saveplot) par(mar = c(4, 4.2, 0.5, 0.5) + 0.1, cex = 1.4)
    plot(t, F,  
         ylim = c(0,1), pch = PCH[1], lwd = LWD[1], col = COL[1], main = "", 
         xlab = "Time (sec.)", ylab = "Fluorenscence intensity", cex.lab=1.8)
    lines(t, FfitM9, 
          col = COL[2], lwd = LWD[2])
    lines(t, FfitM0D, 
          col = COL[3], lwd = LWD[3])
    abline(0.0, 0.0, lty = 2, col = rgb(0, 0, 0, 0.3))
    abline(1.0, 0.0, lty = 2, col = rgb(0, 0, 0, 0.3))
    legend("bottomright", c(paste(sub("H1", "H1.", fitlist$M0D$data$name), "Data", sep = " "),
                            sprintf("Three population model %s", substring(fitlist$M0D$model, 2, 2)),
                            "Two population model"), 
           col = COL, lty = LTY, lwd = LWD, pch = PCH, bty = "n")
    if (saveplot) {
        dev.off();
        system(sprintf("pdflatex %s", file))
        #tools::texi2pdf(file, quiet=FALSE) 
        file <- sprintf("perturbation-%s-%s", fit$model, fit$data$name)
        system(sprintf("rm %s.tex %s.log %s.aux", file, file, file))
    } else 
        title(sprintf("Fitting %s to %s data", fit$model, fit$data$name))
}

plotLeadingOrder <- function(fit, saveplot = TRUE){
    if (saveplot) {
        require(tikzDevice) 
        file <- sprintf("leadingOrder-curves-%s-%s.tex", fit$model, fit$data$name)
        tikz(file,
             standAlone = TRUE, # We want a tex file that can be directly compiled to a dvi
             width = 7, height = 5,
             packages=c(options()$tikzLatexPackages, 
                        "\\usepackage{amsfonts}", 
                        "\\newcommand{\\D}{D}"))
    }
    n <- length(curves)
    COL <- c("firebrick4", rep("dodgerblue2", 3), rep("darkolivegreen4", 3), rep("goldenrod2", 3))
    PCH <- c(21, rep(NA, 9))
    LTY <- c(NA, rep(c(2, 3, 4), 3))
    LWD <- c(4, rep(4, 9))
    t <- c(0.0, fit$data$t)
    F <- c(0.0, fit$data$F)
    plot.new()
    if (saveplot) par(mar = c(4, 4.2, 0.5, 0.5) + 0.1, cex = 1.4)
    plot(t, F,
         ylim = c(0,1), pch = PCH[1], lwd = LWD[1], col = COL[1], main = "", cex = 1.0, 
         xlab = "Time (sec.)", ylab = "Fluorenscence intensity", cex.lab=1.8)
    curvenames <- c()
    curvenameslatex <- c()
    i <- 2
    for (k in names(fit$curves)){
        lines(t, c(0.0, fit$curves[[k]]$F), col = COL[i], lwd = LWD[i], lty = LTY[i], pch = PCH[i])
        curvenames <- c(curvenames, sprintf("k=10^(%.1f)", log10(fit$curves[[k]]$par[5])))
        curvenameslatex <- c(curvenameslatex, sprintf("$\\gamma_u=10^{%.0f}, \\gamma_b=%.1f$", 
                                                      log10(fit$curves[[k]]$par[5]),
                                                      fit$curves[[k]]$par[4]))
        i <- i + 1
    }
    abline(0.0, 0.0, lty = 2, col = rgb(0, 0, 0, 0.3))
    abline(1.0, 0.0, lty = 2, col = rgb(0, 0, 0, 0.3))
    if (saveplot) {
        legend(0.98 * max(t), 0.02, c(paste(sub("H1", "H1.", fit$data$name), "Data", sep = " "),
                                      curvenameslatex), 
               col = COL, lty = LTY, lwd = LWD, pch = PCH, bty = "o", box.lty = 0,
               xjust = 1, yjust = 0)
        dev.off();
        tools::texi2pdf(file, quiet=FALSE) 
        file <- sprintf("leadingOrder-curves-%s-%s", fit$model, fit$data$name)
        system(sprintf("rm %s.tex %s.log %s.aux", file, file, file))
    } else 
        legend(1.02 * max(t), 0.02, c("Data", curvenames), 
               col = COL, lty = LTY, lwd = LWD, pch = PCH, bty = "o", box.lty = 0,
               xjust = 1, yjust = 0)
        title(sprintf("Multiple recovery curves for model %s to %s data", fit$model, fit$data$name))
}

# Prints figures in PDF with estimated parameters for all fitted models
resultsFigures <- function(fit){
    for (model in names(fit)) 
            plot(fit[[model]])
}

# Prints results in console: AIC table and biological information table
resultsTables <- function(fit, LaTeX = FALSE){
    ## Estimation table
    models <- names(fit)
    estimTable <- c()
    for (model in models){
        param <- fit[[model]]$par[fit[[model]]$index]
        pnames <- names(param)
        if (any(is.na(fit[[model]]$par))) {
            se <- rep(NA, length(param))
        } else {
            r <- as.vector(fit[[model]]$residuals)
            w <- fit[[model]]$F 
            n <- if (!is.null(w)) 
                sum(w > 0)
            else length(r)
            p <- length(param)
            rdf <- n - p
            resvar <- if (rdf <= 0) 
                NaN
            else 
                deviance(fit[[model]]$nls)/rdf
            XtXinv <- chol2inv(fit[[model]]$nls$m$Rmat())
            dimnames(XtXinv) <- list(pnames, pnames)
            se <- sqrt(diag(XtXinv) * resvar)  
        }
        t1 <- cbind(param, se)
        dimnames(t1) <- list(pnames, c("Estimation", "Std. Error"))
        estimTable[[model]] <- t1
    }
    ## AIC table
    models <- intersect(models, c("M1", "M2", "M3", "M4", "M5", "M6", "M7", "M8", "M9"))
    AIC <- c()
    for (model in models){
        AIC <- c(AIC, fit[[model]]$AIC)
    }
    AICTable <- cbind(AIC, AIC - min(AIC), AICweights(AIC))
    rownames(AICTable) <- models
    colnames(AICTable) <- c("AIC", "Differences", "weights")
    ## Biological values table
    models <- intersect(models, c("M6", "M7", "M8", "M9"))
    t1 <- c()
    t2 <- c()
    for (model in models){
        t1 <- rbind(t1, fit[[model]]$prop)
        t <- rep(NA, 6)
        t[fit[[model]]$index-1] <- fit[[model]]$bioTimes # index includes Diff coef
        t2 <- rbind(t2, t)
    }
    bioTable <- cbind(t1, t2)
    rownames(bioTable) <- models
    colnames(bioTable) <- c("P_u", "P_w", "P_v", "tau_u->v", "tau_v->u", "tau_u->w", 
                            "tau_w->u", "tau_w->v", "tau_v->w")
    
    if (LaTeX){
        ## print AIC table in LaTeX format
        cat(sprintf("\n$\\text{AIC}$ & $\\Delta_{i}$ & $w_{i}$\n"))
        for (i in 1:nrow(AICTable)){
            cat(sprintf("$%.4f$ & $%.4f$ & $%.4f$\n", 
                        AICTable[i, 1], AICTable[i, 2], AICTable[i, 3] ))
        }
        ## print result values 
        str <- paste(sprintf("\nModel & RSS & Conv. & Est. & "),
                     sprintf("$\\kappa_{b}$ & $\\kappa_{u}$ & $\\gamma_{b}$ & "),
                     sprintf("$\\gamma_{u}$ & $\\eta_{b}$ & $\\eta_{u}$ \\\\ \\hline \n"), 
                     sep = "")
        cat(str)
        models = names(estimTable)
        formatEstimation <- function(estim,type){
            #pars <- c("kappa_b", "kappa_u", "gamma_b", "gamma_u", "eta_b", "eta_u")
            str = ""
            for (par in names(estim)){
                val <- unname(estim[par])
                if (is.na(val))
                    str <- paste(str, "--", sep=" & ")
                else
                    if (type==1) # parameter
                        str <- paste(str, sprintf("$%7.5f$", val), sep=" & ") 
                    else if (type==2) # std error
                        str <- paste(str, sprintf("$%5.2e$", val), sep=" & ") 
                    else if (type==3) # percentage
                        str <- paste(str, sprintf("$%.3f$", val), sep=" & ")
                    else if (type==4) # avg times
                        str <- paste(str, sprintf("$%.2f$", val), sep=" & ") 
            }
            str
        }
        for (model in names(estimTable)){
            str <- paste(sprintf("%s & $%5.3e$ &  & $\\hat \\theta$   " ,
                                 fit[[model]]$modelAlt, sum(fit[[model]]$residuals^2)),
                         formatEstimation(estimTable[[model]][,1], 1),
                         sprintf(" \\\\ \\hline\n"),
                         sprintf("  &                      &     & $\\hat \\epsilon$ "),
                         formatEstimation(estimTable[[model]][,2], 2),
                         sprintf(" \\\\ \\hline\n"), sep = "")
            cat(str)
        }
        ## print biological values table in LaTeX format
        str <- paste(sprintf("\nModel & $P_{u}$ & $P_{w}$ & $P_{v}$ & "),
                     sprintf("$\\tau_{u\\rightarrow v}$ & $\\tau_{v\\rightarrow u}$ & $\\tau_{u\\rightarrow w}$ & "),
                     sprintf("$\\tau_{w\\rightarrow u}$ & $\\tau_{w\\rightarrow v}$ & $\\tau_{v\\rightarrow w}$ \\\\ \\hline\n"), 
                     sep = "")
        cat(str)
        for (i in 1:nrow(bioTable)){
            str <- paste(sprintf("%s", fit[[rownames(bioTable)[i]]]$modelAlt), 
                         formatEstimation(bioTable[i, seq(1, 3)], 3),
                         formatEstimation(bioTable[i, seq(4, 9)], 4),
                         sprintf(" \\\\ \\hline \n"), sep = "")
            cat(str)
        }
        invisible(list(AICTable = AICTable, bioTable = bioTable))
    } else 
        list(estimTable = estimTable, AICTable = AICTable, bioTable = bioTable)
} 
