# Supplementary material for: Using a model comparison approach to describe the assembly pathway for histone H1
Source: PLoS One. 2018 Jan 19;13(1):e0191562. doi: 10.1371/journal.pone.0191562 (PMC5774818; doi:10.1371/journal.pone.0191562)
Supplement: S1 File — (ZIP) [file pone.0191562.s001.zip › acetylationFunctions.R]

###########################################################################################
FRAPMean <- function(data) {
    meandata <- data.frame(Time = data[, 1], F = rowMeans(data[, -1]))
    attr(meandata, "r1") <- c(NA, unname(rowMeans(attributes(data)$r1[, -1])))
    meandata
}

###########################################################################################
acet.inference = function(acet, model = "M9") {
    fit <- InitFitFRAPData(model, c())
    infer <- list()
    type <- c("Control", "onehr", "ON")
    for (k in type) {
        infer[[k]] <- c()
        temp <- c()
        for (i in (1:nrow(acet[[k]]))) {
            fit$par[fit$index] <- as.vector(t(acet[[k]][i, ]))
            fit <- FRAPInference(fit)
            temp <- rbind(temp, c(fit$prop, fit$bioTimes))
        }
        infer[[k]] <- data.frame(temp)
        rownames(infer[[k]]) <- rownames(acet[[k]])
    }
    infer
}

###########################################################################################
acet.plot <- function(x0, xonehr, xON, data, saveplot, par, ...){
    if (saveplot) {
        require(tikzDevice) 
        file <- sprintf("fit-%s-%s-%s.tex", data$model, data$data$name, par)
        tikz(file,
             standAlone = TRUE, # We want a tex file that can be directly compiled to a dvi
             width = 7, height = 5,
             packages=c(options()$tikzLatexPackages, 
                        "\\usepackage{amsfonts}", 
                        "\\newcommand{\\D}{D}"))
    }
    COL <- c("red", "blue", "green")
    if (saveplot) {
        par(mar = c(4.1, 4.2, 0.5, 0.5) + 0.1, cex = 1.4)
        plot(ecdf(x0), col = COL[1], main = "", xaxt = "n", xlab = "", ylab = "")
        par(new = TRUE)
        plot(ecdf(xonehr), col = COL[2], main = "", xaxt = "n", xlab = "", ylab = "")
        par(new = TRUE)
        plot(ecdf(xON), col = COL[3], 
             xlab =sprintf("$\\%s$",par), ylab = "$F_n(x)$", main = "", cex.lab=1.8)
        legend("bottomright", legend = c("Control", "1 hr", "16 hrs"), 
               col = COL, pch = 19, lty = 1)
        dev.off();
        tools::texi2pdf(file, quiet=FALSE) 
        file <- sprintf("fit-%s-%s-%s", data$model, data$data$name, par)
        system(sprintf("rm %s.tex %s.log %s.aux", file, file, file))
    } else {
        par(mar = c(5, 4, 4, 2) + 0.1)
        plot(ecdf(x0), col = COL[1], main = "", xaxt = "n", xlab = "")
        par(new = TRUE)
        plot(ecdf(xonehr), col = COL[2], main = "", xaxt = "n", xlab = "")
        par(new = TRUE)
        plot(ecdf(xON), col = COL[3], main = "Empirical cumulative df", xlab = paste(par))
        legend("bottomright", legend = c("Control", "1 hr", "16 hrs"), 
               col = COL, pch = 19, lty = 1)
    }
}


###########################################################################################
acet.analysis <- function(data, show.plot = FALSE, method = "K-S" , save.plot=FALSE, ...){
    pars <- names(data$Control)
    cmat <- c()
    cat("\n")
    for (par in pars){
        x0 <- data$Control[[par]]
        xonehr <- data$onehr[[par]]
        xON <- data$ON[[par]]
        ## TSA 1hr
        if (method == "K-S"){
            onehr <- ks.test(x0, xonehr, ...)
        } else if (method == "CvM") {
            onehr <- list(
                p.value = CramerVonMisesTwoSamples(x0, xonehr),
                method = "Two-sample Cramer-von Mises test",
                alternative = "upper tail")
        }
        ## Overnight
        if (method == "K-S"){
            ON <- ks.test(x0, xON, ...)
        } else if (method == "CvM") {
            ON <- list(
                p.value = CramerVonMisesTwoSamples(x0, xON),
                method = "Two-sample Cramer-von Mises test", 
                alternative = "upper tail")
        }
        cmat <- rbind(cmat, c(onehr$p.value, ON$p.value))
        if (show.plot) {
            acet.plot(x0, xonehr, xON, data, save.plot, par)
            readline("Hit <Return> to continue: ")
        }
    }
    colnames(cmat) <- c("1hr p-value", "ON p-value")
    rownames(cmat) <- pars
    cat(paste(" ", onehr$method, "on acetylation data:\n"))
    printCoefmat(cmat, digits = max(3L, getOption("digits") - 3L))
    cat(paste("alternative hypothesis:", ON$alternative, "\n"))
}


###########################################################################################
# Read FRAP experiment data on CSV file with predefined format
readAcetFRAP <- function(file){
    temp <- read.csv(file, check.name = F)
    ix <- c((1:ncol(temp))[colnames(temp) == "Time"], ncol(temp)+1)
    type <- c("Control", "onehr", "ON")
    data = list()
    for (i in 1:3){
        t <- temp[, ix[i]:(ix[i+1]-2)]
        attr(t, "r1") <- t[nrow(t), ]
        t <- t[-c(1, nrow(t)-1, nrow(t)), ]
        rownames(t) <- as.character(1:nrow(t))
        data[[type[i]]] <- t
    }
    data
}

###########################################################################################
# Creates the data frame for all the estimated parmeters
parDataFrame <- function(data, par0, model, H1type, type = c("Control", "onehr", "ON"), ...){
    # ...   options to pass to nls
    pars <- list()
    for (i in type){
        data_type <- data[[i]]
        x <- c()
        obs <- 2:ncol(data_type) # experiments observated
        for (j in obs){
            temp_data <- list(t = data_type[, 1], F = data_type[, j])
            temp_data$r1 <- as.numeric(attr(data_type, "r1")[j])
            temp_data$twoh <- 2.5
            temp_data$name <- paste(H1type, colnames(data_type)[j], sep = " ")
            temp_data <- process_data(temp_data)
            fit <- InitFitFRAPData(model, temp_data)
            fit$par0 <- par0[[i]]
            fit <- runFit(fit, temp_data, ...)
            readline("Hit <Return> to continue: ")
            x <- rbind(x, t(fit$par[fit$index]))
        }
        x <- as.data.frame(x)
        rownames(x) <- colnames(data_type)[obs]
        pars[[i]] <- x
    }
    pars
}

###########################################################################################
process_data <- function(data){
    if (any(data$F >= 1)){
        Fmax <- max(data$F)
        data$F <- data$F / Fmax
        data$r1 <- data$r1 / Fmax
        warning("data re-normalized to satisfy 0 to 1 boundaries", call. = FALSE, 
                immediate. = TRUE)
    }
    data
}

###########################################################################################
plot.FRAPFit <- function(fit, saveplot = TRUE){
    if (saveplot) {
        require(tikzDevice) 
        file <- sprintf("fit-%s-%s.tex", fit$model, fit$data$name)
        tikz(file,
             standAlone = TRUE, # We want a tex file that can be directly compiled to a dvi
             width = 7, height = 5,
             packages=c(options()$tikzLatexPackages, 
                        "\\usepackage{amsfonts}", 
                        "\\newcommand{\\D}{D}"))
    }
    COL <- c("firebrick4", "dodgerblue2", "darkolivegreen4", "goldenrod2")
    PCH <- c(19, NA)
    LTY <- c(NA, 1)
    LWD <- c(6, 9)
    t <- c(0.0, fit$data$t)
    F <- c(0.0, fit$data$F)
    Ffit <- c(0.0, fit$F)
    plot.new()
    if (saveplot) par(mar = c(4, 4, 0.5, 0.5) + 0.1, cex = 1.4)
    plot(t, F,  
         ylim = c(0,1), pch = PCH[1], lwd = LWD[1], col = COL[1], main = "", 
         xlab = "Time (sec.)", ylab = "Fluorenscence intensity")
    lines(t, Ffit, 
          col = COL[2], lwd = LWD[2])
    abline(0.0, 0.0, lty = 2, col = rgb(0, 0, 0, 0.3))
    abline(1.0, 0.0, lty = 2, col = rgb(0, 0, 0, 0.3))
    legend(-0.02 * max(t), 1.02, c("Data", "Fitting"), 
           col = COL, lty = LTY, lwd = LWD, pch = PCH, bty = "n")
    if (saveplot) {
        t1 = sprintf("$[%s] = [%s]$", 
                     paste(sprintf("\\%s", names(fit$par[fit$index])), collapse = ", "), 
                     paste(sprintf("%5.4f", 
                                   as.vector(fit$par[fit$index])), collapse = ", "))
        t2 = sprintf("$%s$", 
                     paste(sprintf("%s = %.1f\\%%", 
                                   names(fit$prop), 
                                   round(as.vector(fit$prop), digits = 1)), 
                           collapse = ", "))
        text(max(fit$data$t)*1.01, 0.16, label = t1 , pos = 2, cex = 0.9)
        text(max(fit$data$t)*1.01, 0.08, label = t2 , pos = 2, cex = 1.2)
        dev.off();
        tools::texi2pdf(file, quiet=FALSE) 
        file <- sprintf("fit-%s-%s", fit$model, fit$data$name)
        system(sprintf("rm %s.tex %s.log %s.aux", file, file, file))
    } else 
        title(sprintf("Fitting %s to %s data", fit$model, fit$data$name))
}

###########################################################################################
# Fits model to FRAP data, show recovery curve and prints a summary of the FRAP fit
# Initialize:
#     data <- as.list( read.csv("file.csv") )
#     data$r1 <- # Ratio
#     data$twoh <- 2.5
#     data$name <- H1?
#     fit <- InitFitFRAPData(model, data) 
#     fit$par0 <- par0
runFit <- function(fit, data, ...){
    # ...   options to pass to nls
    fit <- Fit2HistoneH1Data(fit, data, ...)
    fit <- FRAPInference(fit)
    plot(fit, saveplot = F)
    print(summary(fit))
    fit
}

###########################################################################################
# Prints figures in PDF with estimated parameters for all fitted models
resultsFigures <- function(fitH1){
    for (model in names(fitH1)) 
            plot(fitH1[[model]])
}


###########################################################################################
# Prints results in console: AIC table and biological information table
resultsTables <- function(fitH1, LaTeX = FALSE){
    ## AIC table
    models <- c("M1", "M2", "M3", "M4", "M5", "M6", "M7", "M8", "M9")
    AIC <- c()
    for (model in models){
        AIC <- c(AIC, fitH1[[model]]$AIC)
    }
    AICTable <- cbind(AIC, AIC - min(AIC), AICweights(AIC))
    rownames(AICTable) <- models
    colnames(AICTable) <- c("AIC", "Differences", "weights")
    ## Biological values table
    models <- c("M6", "M7", "M8", "M9")
    t1 <- c()
    t2 <- c()
    for (model in models){
        t1 <- rbind(t1, fitH1[[model]]$prop)
        t <- rep(NA, 6)
        t[fitH1[[model]]$index-1] <- fitH1[[model]]$bioTimes # index includes Diff coef
        t2 <- rbind(t2, t)
    }
    bioTable <- cbind(t1, t2)
    rownames(bioTable) <- models
    colnames(bioTable) <- c("P_u", "P_w", "P_v", "tau_u->v", "tau_v->u", "tau_u->w", 
                            "tau_w->u", "tau_w->v", "tau_v->w")
    
    if (LaTeX){
        ## print AIC table in LaTeX format
        cat(sprintf("\n$\\text{AIC}$ & $\\Delta_{i}$ & $w_{i}$\n"))
        for (i in 1:nrow(AICTable)){
            cat(sprintf("$%.4f$ & $%.4f$ & $%.4f$\n", 
                        AICTable[i, 1], AICTable[i, 2], AICTable[i, 3] ))
        }
        ## print biological values table in LaTeX format
        str <- paste(sprintf("\n Model & $P_u$ & $P_w$ & $P_v$ & "),
                     sprintf("$\\tau_{u->v}$ & $\\tau_{v->u}$ & $\\tau_{u->w}$ & "),
                     sprintf("$\\tau_{w->u}$ & $\\tau_{w->v}$ & $\\tau_{v->w}$ \\\\ \n"), 
                     sep = "")
        cat(str)
        for (i in 1:nrow(bioTable)){
            str <- paste(sprintf(" %d & $%.1f\\%%$ & $%.1f\\%%$ & $%.1f\\%%$ & ",
                                 i + 5, bioTable[i, 1], bioTable[i, 2], bioTable[i, 3]),
                         sprintf("$%.2f\\text{s}$ & $%.2f\\text{s}$ & $%.2f\\text{s}$ & ",
                                 bioTable[i, 4], bioTable[i, 5], bioTable[i, 6]),
                         sprintf("$%.2f\\text{s}$ & $%.2f\\text{s}$ & $%.2f\\text{s}$",
                                 bioTable[i, 7], bioTable[i, 8], bioTable[i, 9]),
                         sprintf(" \\\\ \n"), sep = "")
            cat(str)
        }
        invisible(list(AICTable = AICTable, bioTable = bioTable))
    } else 
        list(AICTable = AICTable, bioTable = bioTable)
} 
