# Supplementary material for: Using a model comparison approach to describe the assembly pathway for histone H1
Source: PLoS One. 2018 Jan 19;13(1):e0191562. doi: 10.1371/journal.pone.0191562 (PMC5774818; doi:10.1371/journal.pone.0191562)
Supplement: S1 File — (ZIP) [file pone.0191562.s001.zip › acetylationResults.R]

###########################################################################################
## Analysis for separate experiments

# setwd("codes/R/")
rm(list = ls())
source("HistoneH1FRAP.R")
source("acetylationFunctions.R")
library("CDFt")

model <- "M9"

## H1.0 Uncomment to fit again
file = "data/H1.0.csv"
H10 <- readAcetFRAP(file)
# 
# H1type <- "H1.0"
# par0 <- list("Control" = c(25, 0.0, 0.0020, 0.1000, 0.0200, 0.0010, 0.0),
#              "onehr" = c(25, 0.0, 0.0020, 0.1000, 0.0200, 0.0010, 0.0),
#              "ON" = c(25, 0.0, 0.0030, 0.2000, 0.0400, 0.0020, 0.0))
# acetH10 <- parDataFrame(data = H10, par0 = par0, model = model, H1type = H1type,
#                         trace = TRUE)
# save(acetH10, file = paste("acet", "-", H1type, "-", model, ".RData", sep = ""))

load("acetH1.0.RData")
acet.analysis(acetH10, show.plot = TRUE)


## H1.1 Uncomment to fit again
# file = "data/H1.1.csv"
# H11 <- readAcetFRAP(file)
# 
# H1type <- "H1.1"
# par0 <- list("Control" = c(25, 0.0, 0.0020, 0.1000, 0.0200, 0.0010, 0.0),
#              "onehr" = c(25, 0.0, 0.0020, 0.1000, 0.0200, 0.0010, 0.0),
#              "ON" = c(25, 0.0, 0.0030, 0.2000, 0.0400, 0.0020, 0.0))
# acetH11 <- parDataFrame(data = H11, par0 = par0, model = model, H1type = H1type,
#                         trace = TRUE)
# save(acetH11, file = paste("acet", "-", H1type, "-", model, ".RData", sep = ""))
## 1hrver5, on6, on3, on8, on11, on12, on13, on15
## re-normalized to satisfy 0 to 1 boundaries

load("acetH1.1.RData")
acet.analysis(acetH11, show.plot = TRUE)


## H1.2 Uncomment to fit again
# file = "data/H1.2.csv"
# H12 <- readAcetFRAP(file)
# 
# H1type <- "H1.2"
# par0 <- list("Control" = c(25, 0.0, 0.0090, 0.9001, 0.0800, 0.0094, 0.0),
#              "onehr" = c(25, 0.0, 0.0090, 0.9001, 0.0800, 0.0094, 0.0),
#              "ON" = c(25, 0.0, 0.0090, 0.9001, 0.0800, 0.0094, 0.0))
# acetH12 <- parDataFrame(data = H12, par0 = par0, model = model, H1type = H1type, 
#                         trace = TRUE)
# save(acetH12, file = paste("acet", "-", H1type, "-", model, ".RData", sep = ""))
## control3, tsa1hr21, tsa1hr23, tsahr26, on30, on10, on13, on14
## re-normalized to satisfy 0 to 1 boundaries

load("acetH1.2.RData")
acet.analysis(acetH12, show.plot = TRUE)


## H1.3 Uncomment to fit again
# file = "data/H1.3.csv"
# H13 <- readAcetFRAP(file)
# 
# H1type <- "H1.3"
# par0 <- list("Control" = c(25, 0.0, 0.0020, 0.1000, 0.0200, 0.0010, 0.0),
#              "onehr" = c(25, 0.0, 0.0020, 0.1000, 0.0200, 0.0010, 0.0),
#              "ON" = c(25, 0.0, 0.0030, 0.2000, 0.0400, 0.0020, 0.0))
# acetH13 <- parDataFrame(data = H13, par0 = par0, model = model, H1type = H1type,
#                         trace = TRUE)
# save(acetH13, file = paste("acet", "-", H1type, "-", model, ".RData", sep = ""))
## control21, control16, control2, control4, control13, tsa1hr5, tsa1hr7,  tsa1hr11,
## tsa1hr12, tsa1hr25, on3, on4, on13, on14, on18, on5
## re-normalized to satisfy 0 to 1 boundaries

load("acetH1.3.RData")
acet.analysis(acetH13, show.plot = TRUE)


## H1.4 Uncomment to fit again
# file = "data/H1.4.csv"
# H14 <- readAcetFRAP(file)
# 
# H1type <- "H1.4"
# par0 <- list("Control" = c(25, 0.0, 0.0020, 0.1000, 0.0200, 0.0010, 0.0),
#              "onehr" = c(25, 0.0, 0.0020, 0.1000, 0.0200, 0.0010, 0.0),
#              "ON" = c(25, 0.0, 0.0030, 0.2000, 0.0400, 0.0020, 0.0))
# acetH14 <- parDataFrame(data = H14, par0 = par0, model = model, H1type = H1type,
#                         trace = TRUE)
# save(acetH14, file = paste("acet", "-", H1type, "-", model, ".RData", sep = ""))
## on5, on7, on11, 
## re-normalized to satisfy 0 to 1 boundaries

load("acetH1.4.RData")
acet.analysis(acetH14, show.plot = TRUE, exact = FALSE)


## H1.5 Uncomment to fit again
# file = "data/H1.5.csv"
# H15 <- readAcetFRAP(file)
# 
# H1type <- "H1.5"
# par0 <- list("Control" = c(25, 0.0, 0.0020, 0.1000, 0.0200, 0.0010, 0.0),
#              "onehr" = c(25, 0.0, 0.0020, 0.1000, 0.0200, 0.0010, 0.0),
#              "ON" = c(25, 0.0, 0.0030, 0.2000, 0.0400, 0.0020, 0.0))
# acetH15 <- parDataFrame(data = H15, par0 = par0, model = model, H1type = H1type,
#                         trace = TRUE)
# save(acetH15, file = paste("acet", "-", H1type, "-", model, ".RData", sep = ""))
## on4,
## re-normalized to satisfy 0 to 1 boundaries

load("acetH1.5.RData")
acetH15$model <- "M9"
acetH15$data$name <- "H15"
acet.analysis(acetH15, show.plot = TRUE, save.plot = TRUE, exact = FALSE)


load("acetH1.0.RData")
load("acetH1.1.RData")
load("acetH1.2.RData")
load("acetH1.3.RData")
load("acetH1.4.RData")
load("acetH1.5.RData")
## Only Kolmogorov-Smirnov tables
acet.analysis(acetH10, exact = FALSE)
acet.analysis(acetH11, exact = FALSE)
acet.analysis(acetH12, exact = FALSE)
acet.analysis(acetH13, exact = FALSE)
acet.analysis(acetH14, exact = FALSE)
acet.analysis(acetH15, exact = FALSE)


## Only Crame-von Mises tables
acet.analysis(acetH10, method = "CvM")
acet.analysis(acetH11, method = "CvM")
acet.analysis(acetH12, method = "CvM")
acet.analysis(acetH13, method = "CvM")
acet.analysis(acetH14, method = "CvM")
acet.analysis(acetH15, method = "CvM")


## Only Kolmogorov-Smirnov tables for biological estimates
acet.analysis(acet.inference(acetH10), exact = FALSE)
acet.analysis(acet.inference(acetH11), exact = FALSE)
acet.analysis(acet.inference(acetH12), exact = FALSE)
acet.analysis(acet.inference(acetH13), exact = FALSE)
acet.analysis(acet.inference(acetH14), exact = FALSE)
acet.analysis(acet.inference(acetH15), exact = FALSE)

###########################################################################################
## Analysis for averaged experiment

rm(list = ls())
source("../../Codes/R/HistoneH1FRAP.R")
source("codes/R/acetylationFunctions.R")

## Fit of mean experiments
# # H1.0 
# file = "data/H1.0.csv"
# H10.mean <- lapply(readAcetFRAP(file), FRAPMean)
# 
# H1type <- "H1.0"
# par0 <- list("Control" = c(25, 0.0, 0.0020, 0.1000, 0.0200, 0.0010, 0.0),
#              "onehr" = c(25, 0.0, 0.0020, 0.1000, 0.0200, 0.0010, 0.0),
#              "ON" = c(25, 0.0, 0.0030, 0.2000, 0.0400, 0.0020, 0.0))
# acetH10.mean <- parDataFrame(data = H10.mean, par0 = par0, model = model, H1type = H1type,
#                         trace = TRUE)
# save(acetH10.mean, file = paste("acet", "-", H1type, "-", model, "-mean.RData", sep = ""))

load("acetH1.0mean.RData")
infer <- acet.inference(acetH10.mean)
infer
(infer$ON - infer$Control)
(infer$ON - infer$Control)/infer$Control
(coop <- infer$ON$P_v/infer$ON$P_u-infer$Control$P_v/infer$Control$P_u)
# load("acetH1.0.RData")            ## It left to find out if mean of stimation make sense
# lapply(acet.inference(acetH10), colMeans)


# H1.1
# file = "data/H1.1.csv"
# H11.mean <- lapply(readAcetFRAP(file), FRAPMean)
# 
# H1type <- "H1.1"
# par0 <- list("Control" = c(25, 0.0, 0.0020, 0.1000, 0.0200, 0.0010, 0.0),
#              "onehr" = c(25, 0.0, 0.0020, 0.1000, 0.0200, 0.0010, 0.0),
#              "ON" = c(25, 0.0, 0.0030, 0.2000, 0.0400, 0.0020, 0.0))
# acetH11.mean <- parDataFrame(data = H11.mean, par0 = par0, model = model, H1type = H1type,
#                              trace = TRUE)
# save(acetH11.mean, file = paste("acet", "-", H1type, "-", model, "-mean.RData", sep = ""))

load("acetH1.1mean.RData")
infer <- acet.inference(acetH11.mean)
infer
(infer$ON - infer$Control)
(infer$ON - infer$Control)/infer$Control
(coop <- infer$ON$P_v/infer$ON$P_u-infer$Control$P_v/infer$Control$P_u)
# load("acetH1.1.RData")            ## It left to find out if mean of stimation make sense
# lapply(acet.inference(acetH11), colMeans)


# # H1.2
# file = "data/H1.2.csv"
# H12.mean <- lapply(readAcetFRAP(file), FRAPMean)
# 
# H1type <- "H1.2"
# par0 <- list("Control" = c(25, 0.0, 0.0020, 0.1000, 0.0200, 0.0010, 0.0),
#              "onehr" = c(25, 0.0, 0.0020, 0.1000, 0.0200, 0.0010, 0.0),
#              "ON" = c(25, 0.0, 0.0030, 0.2000, 0.0400, 0.0020, 0.0))
# acetH12.mean <- parDataFrame(data = H12.mean, par0 = par0, model = model, H1type = H1type,
#                              trace = TRUE)
# save(acetH12.mean, file = paste("acet", "-", H1type, "-", model, "-mean.RData", sep = ""))

load("acetH1.2mean.RData")
infer <- acet.inference(acetH12.mean)
infer
(infer$ON - infer$Control)
(infer$ON - infer$Control)/infer$Control
(coop <- infer$ON$P_v/infer$ON$P_u-infer$Control$P_v/infer$Control$P_u)
# load("acetH1.2.RData")            ## It left to find out if mean of stimation make sense
# lapply(acet.inference(acetH12), colMeans)


# # H1.3
# file = "data/H1.3.csv"
# H13.mean <- lapply(readAcetFRAP(file), FRAPMean)
# 
# H1type <- "H1.3"
# par0 <- list("Control" = c(25, 0.0, 0.0020, 0.1000, 0.0200, 0.0010, 0.0),
#              "onehr" = c(25, 0.0, 0.0020, 0.1000, 0.0200, 0.0010, 0.0),
#              "ON" = c(25, 0.0, 0.0030, 0.2000, 0.0400, 0.0020, 0.0))
# acetH13.mean <- parDataFrame(data = H13.mean, par0 = par0, model = model, H1type = H1type,
#                              trace = TRUE)
# save(acetH13.mean, file = paste("acet", "-", H1type, "-", model, "-mean.RData", sep = ""))

load("acetH1.3mean.RData")
infer <- acet.inference(acetH13.mean)
infer
(infer$ON - infer$Control)
(infer$ON - infer$Control)/infer$Control
(coop <- infer$ON$P_v/infer$ON$P_u-infer$Control$P_v/infer$Control$P_u)
# load("acetH1.3.RData")            ## It left to find out if mean of stimation make sense
# lapply(acet.inference(acetH13), colMeans)


# # H1.4
# file = "data/H1.4.csv"
# H14.mean <- lapply(readAcetFRAP(file), FRAPMean)
# 
# H1type <- "H1.4"
# par0 <- list("Control" = c(25, 0.0, 0.0020, 0.1000, 0.0200, 0.0010, 0.0),
#              "onehr" = c(25, 0.0, 0.0020, 0.1000, 0.0200, 0.0010, 0.0),
#              "ON" = c(25, 0.0, 0.0030, 0.2000, 0.0400, 0.0020, 0.0))
# acetH14.mean <- parDataFrame(data = H14.mean, par0 = par0, model = model, H1type = H1type,
#                              trace = TRUE)
# save(acetH14.mean, file = paste("acet", "-", H1type, "-", model, "-mean.RData", sep = ""))

load("acetH1.4mean.RData")
infer <- acet.inference(acetH14.mean)
infer
(infer$ON - infer$Control)
(infer$ON - infer$Control)/infer$Control
(coop <- infer$ON$P_v/infer$ON$P_u-infer$Control$P_v/infer$Control$P_u)
# load("acetH1.4.RData")            ## It left to find out if mean of stimation make sense
# lapply(acet.inference(acetH14), colMeans)


# H1.5
# file = "data/H1.5.csv"
# H15.mean <- lapply(readAcetFRAP(file), FRAPMean)
# 
# H1type <- "H1.5"
# par0 <- list("Control" = c(25, 0.0, 0.0020, 0.1000, 0.0200, 0.0010, 0.0),
#              "onehr" = c(25, 0.0, 0.0020, 0.1000, 0.0200, 0.0010, 0.0),
#              "ON" = c(25, 0.0, 0.0030, 0.2000, 0.0400, 0.0020, 0.0))
# acetH15.mean <- parDataFrame(data = H15.mean, par0 = par0, model = model, H1type = H1type,
#                              trace = TRUE)
# save(acetH15.mean, file = paste("acet", "-", H1type, "-", model, "-mean.RData", sep = ""))

load("acetH1.5mean.RData")
infer <- acet.inference(acetH15.mean)
infer
(infer$ON - infer$Control)
(infer$ON - infer$Control)/infer$Control
(coop <- infer$ON$P_v/infer$ON$P_u-infer$Control$P_v/infer$Control$P_u)
# load("acetH1.5.RData")            ## It left to find out if mean of stimation make sense
# lapply(acet.inference(acetH15), colMeans)
