# Supplementary material for: Using a model comparison approach to describe the assembly pathway for histone H1
Source: PLoS One. 2018 Jan 19;13(1):e0191562. doi: 10.1371/journal.pone.0191562 (PMC5774818; doi:10.1371/journal.pone.0191562)
Supplement: S1 File — (ZIP) [file pone.0191562.s001.zip › fittingResults.R]

# setwd("codes/R/")
rm(list = ls())
source("HistoneH1FRAP.R")
source("resultsFunctions.R")

datasets <- list("H10" = list("r1" = 0.74146762513052,
                              "twoh" = 1.5,
                              "par0" = list("M0D" = c(0.0155, 0.0013, 0.0064), ## Model 0 with D
                                            "M0" =  c(25, 0.013195, 0.0041412), ## Model 0 with fixed D
                                            "M6" =  c(25, 0.000, 0.000, 0.067, 0.016, 0.002, 0.002),
                                            "M7" =  c(25, 0.010, 0.002, 0.056, 0.019, 0.000, 0.000),
                                            "M8" =  c(25, 0.009, 0.000, 0.057, 0.019, 0.000, 0.002),
                                            "M9" =  c(25, 0.000, 0.002, 0.067, 0.016, 0.002, 0.000))), 
                 "H11" = list("r1" = 0.725761605271894,
                              "twoh" = 1.5,
                              "par0" = list("M0D" = c(0.0155, 0.013, 0.0064), ## Model 0 with D
                                            "M0" =  c(25, 0.013195, 0.0041412), ## Model 0 with fixed D
                                            "M6" =  c(25, 0.000, 0.000, 0.126, 0.024, 0.001, 0.003),
                                            "M7" =  c(25, 0.010, 0.003, 0.116, 0.025, 0.000, 0.000),
                                            "M8" =  c(25, 0.009, 0.000, 0.117, 0.025, 0.000, 0.003),
                                            "M9" =  c(25, 0.000, 0.003, 0.126, 0.024, 0.001, 0.000))),
                 "H12" = list("r1" = 0.738610096726382,
                              "twoh" = 1.5,
                              "par0" = list("M0D" = c(0.0155, 0.0013, 0.0064), ## Model 0 with D
                                            "M0" =  c(25, 0.013195, 0.0041412), ## Model 0 with fixed D
                                            "M6" =  c(25, 0.000, 0.000, 0.090, 0.015, 0.001, 0.002),
                                            "M7" =  c(25, 0.008, 0.002, 0.081, 0.016, 0.000, 0.000),
                                            "M8" =  c(25, 0.007, 0.000, 0.082, 0.016, 0.000, 0.002),
                                            "M9" =  c(25, 0.000, 0.002, 0.090, 0.015, 0.001, 0.000))),
                 "H13" = list("r1" = 0.725761605271894,
                              "twoh" = 1.5,
                              "par0" = list("M0D" = c(0.0155, 0.0013, 0.0064), ## Model 0 with D
                                            "M0" =  c(25, 0.013195, 0.0041412), ## Model 0 with fixed D
                                            "M6" =  c(25, 0.000, 0.000, 0.185, 0.028, 0.001, 0.004),
                                            "M7" =  c(25, 0.014, 0.003, 0.171, 0.030, 0.000, 0.000),
                                            "M8" =  c(25, 0.012, 0.000, 0.172, 0.030, 0.000, 0.003),
                                            "M9" =  c(25, 0.000, 0.003, 0.185, 0.028, 0.002, 0.000))),
                 "H14" = list("r1" = 0.719724956298514,
                              "twoh" = 1.5,
                              "par0" = list("M0D" = c(0.0053127, 0.00041209, 0.0015826), ## Model 0 with D
                                            "M0" =  c(25, 0.013195, 0.0041412), ## Model 0 with fixed D
                                            "M6" =  c(25, 0.000, 0.000, 0.090, 0.015, 0.001, 0.002),
                                            "M7" =  c(25, 0.008, 0.002, 0.081, 0.016, 0.000, 0.000),
                                            "M8" =  c(25, 0.007, 0.000, 0.082, 0.016, 0.000, 0.002),
                                            "M9" =  c(25, 0.000, 0.002, 0.090, 0.015, 0.001, 0.000))),
                 "H15" = list("r1" = 0.738610096726382,
                              "twoh" = 1.5,
                              "par0" = list("M0D" = c(0.0053127, 0.00041209, 0.0015826), ## Model 0 with D
                                            "M0" =  c(25, 0.013195, 0.0041412), ## Model 0 with fixed D
                                            "M6" =  c(25, 0.000, 0.000, 0.090, 0.015, 0.001, 0.002),
                                            "M7" =  c(25, 0.008, 0.002, 0.081, 0.016, 0.000, 0.000),
                                            "M8" =  c(25, 0.007, 0.000, 0.082, 0.016, 0.000, 0.002),
                                            "M9" =  c(25, 0.000, 0.002, 0.090, 0.015, 0.001, 0.000)))
                 )


models <- c("M0D", "M0", "M6", "M7", "M8", "M9")

for (dataname in names(datasets)) {
    fname <- sprintf("%s.csv", dataname)
    data <- as.list( read.csv(fname) )
    data$r1 <- datasets[[dataname]]$r1
    data$twoh <- datasets[[dataname]]$twoh
    data$name <- dataname
    
    fit <- list()
    for (model in models){
        thisfit <- InitFitFRAPData(model, data)
        thisfit$par0 <- datasets[[dataname]]$par0[[model]]
        thisfit <- runFit(thisfit)
        fit[[model]] <- thisfit
        # readline("Hit <Return> to continue: ")
    }
    fname <- sprintf("fit%s.RData", dataname)
    save(fit, file = fname)
}


## Results
for (dataname in names(datasets)) {
    cat(sprintf("\nData set %s\n", dataname))
    cat("============\n\n")
    fname <- sprintf("fit%s.RData", dataname)
    load(file = fname)
    cat("LaTeX tables\n")
    cat("------------\n")
    #resultsFigures(fit)
    print(resultsTables(fit, LaTeX = T))
}
    
 
# Data set H10
# ============
# 
# LaTeX tables
# ------------
# 
# $\text{AIC}$ & $\Delta_{i}$ & $w_{i}$
# $-631.3231$ & $0.0000$ & $0.2500$
# $-631.3231$ & $0.0000$ & $0.2500$
# $-631.3231$ & $0.0000$ & $0.2500$
# $-631.3231$ & $0.0000$ & $0.2500$
# 
# Model & RSS & Conv. & Est. & $\kappa_{b}$ & $\kappa_{u}$ & $\gamma_{b}$ & $\gamma_{u}$ & $\eta_{b}$ & $\eta_{u}$ \\ \hline 
# 0 & $7.142e-03$ &  & $\hat \theta$    & $0.00843$ & $0.00144$ & $0.00250$ \\ \hline
# &                      &     & $\hat \epsilon$  & $1.03e-03$ & $3.35e-04$ & $2.43e-04$ \\ \hline
# 0 & $9.920e-02$ &  & $\hat \theta$    & $0.01399$ & $0.00401$ \\ \hline
# &                      &     & $\hat \epsilon$  & $1.38e-03$ & $1.37e-04$ \\ \hline
# 6 & $1.147e-03$ &  & $\hat \theta$    & $0.06728$ & $0.01649$ & $0.00227$ & $0.00276$ \\ \hline
# &                      &     & $\hat \epsilon$  & $2.62e-03$ & $4.97e-04$ & $1.26e-04$ & $7.08e-05$ \\ \hline
# 7 & $1.147e-03$ &  & $\hat \theta$    & $0.01066$ & $0.00237$ & $0.05663$ & $0.01915$ \\ \hline
# &                      &     & $\hat \epsilon$  & $5.12e-04$ & $5.11e-05$ & $2.22e-03$ & $6.25e-04$ \\ \hline
# 8 & $1.147e-03$ &  & $\hat \theta$    & $0.00933$ & $0.05795$ & $0.01915$ & $0.00237$ \\ \hline
# &                      &     & $\hat \epsilon$  & $4.64e-04$ & $2.25e-03$ & $6.25e-04$ & $5.11e-05$ \\ \hline
# 9 & $1.147e-03$ &  & $\hat \theta$    & $0.00237$ & $0.06728$ & $0.01649$ & $0.00266$ \\ \hline
# &                      &     & $\hat \epsilon$  & $5.11e-05$ & $2.62e-03$ & $4.97e-04$ & $1.44e-04$ \\ \hline
# 
# Model & $P_{u}$ & $P_{w}$ & $P_{v}$ & $\tau_{u\rightarrow v}$ & $\tau_{v\rightarrow u}$ & $\tau_{u\rightarrow w}$ & $\tau_{w\rightarrow u}$ & $\tau_{w\rightarrow v}$ & $\tau_{v\rightarrow w}$ \\ \hline
# 6 & $11.838$ & $48.300$ & $39.862$ & -- & -- & $14.86$ & $60.64$ & $439.74$ & $362.91$ \\ \hline 
# 7 & $11.838$ & $35.011$ & $53.151$ & $93.85$ & $421.38$ & $17.66$ & $52.23$ & -- & -- \\ \hline 
# 8 & $11.838$ & $41.599$ & $46.563$ & $107.13$ & -- & $17.26$ & $52.23$ & -- & $421.38$ \\ \hline 
# 9 & $11.838$ & $41.599$ & $46.563$ & -- & $421.38$ & $14.86$ & $60.64$ & $376.46$ & -- \\ \hline 
# 
# Data set H11
# ============
# 
# LaTeX tables
# ------------
# 
# $\text{AIC}$ & $\Delta_{i}$ & $w_{i}$
# $-566.8368$ & $0.0000$ & $0.2500$
# $-566.8368$ & $0.0000$ & $0.2500$
# $-566.8368$ & $0.0000$ & $0.2500$
# $-566.8368$ & $0.0000$ & $0.2500$
# 
# Model & RSS & Conv. & Est. & $\kappa_{b}$ & $\kappa_{u}$ & $\gamma_{b}$ & $\gamma_{u}$ & $\eta_{b}$ & $\eta_{u}$ \\ \hline 
# 0 & $7.565e-04$ &  & $\hat \theta$    & $0.00982$ & $0.00068$ & $0.00279$ \\ \hline
# &                      &     & $\hat \epsilon$  & $1.69e-04$ & $3.77e-05$ & $7.05e-05$ \\ \hline
# 0 & $1.307e-01$ &  & $\hat \theta$    & $0.01993$ & $0.00718$ \\ \hline
# &                      &     & $\hat \epsilon$  & $2.85e-03$ & $3.76e-04$ \\ \hline
# 6 & $3.420e-03$ &  & $\hat \theta$    & $0.12697$ & $0.02411$ & $0.00159$ & $0.00359$ \\ \hline
# &                      &     & $\hat \epsilon$  & $1.02e-02$ & $8.38e-04$ & $1.05e-04$ & $1.08e-04$ \\ \hline
# 7 & $3.420e-03$ &  & $\hat \theta$    & $0.01038$ & $0.00334$ & $0.11659$ & $0.02596$ \\ \hline
# &                      &     & $\hat \epsilon$  & $8.72e-04$ & $9.03e-05$ & $9.43e-03$ & $9.29e-04$ \\ \hline
# 8 & $3.420e-03$ &  & $\hat \theta$    & $0.00904$ & $0.11792$ & $0.02596$ & $0.00334$ \\ \hline
# &                      &     & $\hat \epsilon$  & $7.75e-04$ & $9.50e-03$ & $9.29e-04$ & $9.03e-05$ \\ \hline
# 9 & $3.420e-03$ &  & $\hat \theta$    & $0.00334$ & $0.12697$ & $0.02411$ & $0.00185$ \\ \hline
# &                      &     & $\hat \epsilon$  & $9.03e-05$ & $1.02e-02$ & $8.38e-04$ & $1.22e-04$ \\ \hline
# 
# Model & $P_{u}$ & $P_{w}$ & $P_{v}$ & $\tau_{u\rightarrow v}$ & $\tau_{v\rightarrow u}$ & $\tau_{u\rightarrow w}$ & $\tau_{w\rightarrow u}$ & $\tau_{w\rightarrow v}$ & $\tau_{v\rightarrow w}$ \\ \hline
# 6 & $11.627$ & $61.229$ & $27.144$ & -- & -- & $7.88$ & $41.47$ & $627.71$ & $278.28$ \\ \hline 
# 7 & $11.627$ & $52.219$ & $36.153$ & $96.36$ & $299.62$ & $8.58$ & $38.52$ & -- & -- \\ \hline 
# 8 & $11.627$ & $56.868$ & $31.505$ & $110.58$ & -- & $8.48$ & $38.52$ & -- & $299.62$ \\ \hline 
# 9 & $11.627$ & $56.868$ & $31.505$ & -- & $299.62$ & $7.88$ & $41.47$ & $540.82$ & -- \\ \hline 
# 
# Data set H12
# ============
# 
# LaTeX tables
# ------------
# 
# $\text{AIC}$ & $\Delta_{i}$ & $w_{i}$
# $-591.9987$ & $0.0000$ & $0.2500$
# $-591.9987$ & $0.0000$ & $0.2500$
# $-591.9987$ & $0.0000$ & $0.2500$
# $-591.9987$ & $0.0000$ & $0.2500$
# 
# Model & RSS & Conv. & Est. & $\kappa_{b}$ & $\kappa_{u}$ & $\gamma_{b}$ & $\gamma_{u}$ & $\eta_{b}$ & $\eta_{u}$ \\ \hline 
# 0 & $1.979e-03$ &  & $\hat \theta$    & $0.01562$ & $0.00078$ & $0.00541$ \\ \hline
# &                      &     & $\hat \epsilon$  & $5.33e-04$ & $1.40e-04$ & $4.40e-04$ \\ \hline
# 0 & $1.027e-01$ &  & $\hat \theta$    & $0.06231$ & $0.01621$ \\ \hline
# &                      &     & $\hat \epsilon$  & $9.61e-03$ & $7.04e-04$ \\ \hline
# 6 & $2.233e-03$ &  & $\hat \theta$    & $0.40596$ & $0.04912$ & $0.00380$ & $0.00867$ \\ \hline
# &                      &     & $\hat \epsilon$  & $3.62e-02$ & $1.58e-03$ & $2.23e-04$ & $2.19e-04$ \\ \hline
# 7 & $2.233e-03$ &  & $\hat \theta$    & $0.04024$ & $0.00794$ & $0.36572$ & $0.05365$ \\ \hline
# &                      &     & $\hat \epsilon$  & $3.61e-03$ & $1.77e-04$ & $3.30e-02$ & $1.79e-03$ \\ \hline
# 8 & $2.233e-03$ &  & $\hat \theta$    & $0.03429$ & $0.37168$ & $0.05365$ & $0.00794$ \\ \hline
# &                      &     & $\hat \epsilon$  & $3.16e-03$ & $3.34e-02$ & $1.79e-03$ & $1.77e-04$ \\ \hline
# 9 & $2.233e-03$ &  & $\hat \theta$    & $0.00794$ & $0.40596$ & $0.04912$ & $0.00453$ \\ \hline
# &                      &     & $\hat \epsilon$  & $1.77e-04$ & $3.62e-02$ & $1.58e-03$ & $2.63e-04$ \\ \hline
# 
# Model & $P_{u}$ & $P_{w}$ & $P_{v}$ & $\tau_{u\rightarrow v}$ & $\tau_{v\rightarrow u}$ & $\tau_{u\rightarrow w}$ & $\tau_{w\rightarrow u}$ & $\tau_{w\rightarrow v}$ & $\tau_{v\rightarrow w}$ \\ \hline
# 6 & $7.762$ & $64.148$ & $28.091$ & -- & -- & $2.46$ & $20.36$ & $263.26$ & $115.28$ \\ \hline 
# 7 & $7.762$ & $52.908$ & $39.330$ & $24.85$ & $125.92$ & $2.73$ & $18.64$ & -- & -- \\ \hline 
# 8 & $7.762$ & $58.730$ & $33.508$ & $29.17$ & -- & $2.69$ & $18.64$ & -- & $125.92$ \\ \hline 
# 9 & $7.762$ & $58.730$ & $33.508$ & -- & $125.92$ & $2.46$ & $20.36$ & $220.70$ & -- \\ \hline 
# 
# Data set H13
# ============
# 
# LaTeX tables
# ------------
# 
# $\text{AIC}$ & $\Delta_{i}$ & $w_{i}$
# $-556.7751$ & $0.0000$ & $0.2500$
# $-556.7751$ & $0.0000$ & $0.2500$
# $-556.7751$ & $0.0000$ & $0.2500$
# $-556.7751$ & $0.0000$ & $0.2500$
# 
# Model & RSS & Conv. & Est. & $\kappa_{b}$ & $\kappa_{u}$ & $\gamma_{b}$ & $\gamma_{u}$ & $\eta_{b}$ & $\eta_{u}$ \\ \hline 
# 0 & $3.778e-04$ &  & $\hat \theta$    & $0.01074$ & $0.00069$ & $0.00304$ \\ \hline
# &                      &     & $\hat \epsilon$  & $1.28e-04$ & $2.75e-05$ & $5.56e-05$ \\ \hline
# 0 & $1.312e-01$ &  & $\hat \theta$    & $0.02399$ & $0.00835$ \\ \hline
# &                      &     & $\hat \epsilon$  & $3.67e-03$ & $4.58e-04$ \\ \hline
# 6 & $4.056e-03$ &  & $\hat \theta$    & $0.18533$ & $0.02892$ & $0.00181$ & $0.00408$ \\ \hline
# &                      &     & $\hat \epsilon$  & $1.90e-02$ & $1.08e-03$ & $1.23e-04$ & $1.28e-04$ \\ \hline
# 7 & $4.056e-03$ &  & $\hat \theta$    & $0.01419$ & $0.00381$ & $0.17115$ & $0.03100$ \\ \hline
# &                      &     & $\hat \epsilon$  & $1.44e-03$ & $1.09e-04$ & $1.77e-02$ & $1.18e-03$ \\ \hline
# 8 & $4.056e-03$ &  & $\hat \theta$    & $0.01244$ & $0.17289$ & $0.03100$ & $0.00381$ \\ \hline
# &                      &     & $\hat \epsilon$  & $1.29e-03$ & $1.78e-02$ & $1.18e-03$ & $1.09e-04$ \\ \hline
# 9 & $4.056e-03$ &  & $\hat \theta$    & $0.00381$ & $0.18533$ & $0.02892$ & $0.00208$ \\ \hline
# &                      &     & $\hat \epsilon$  & $1.09e-04$ & $1.90e-02$ & $1.08e-03$ & $1.42e-04$ \\ \hline
# 
# Model & $P_{u}$ & $P_{w}$ & $P_{v}$ & $\tau_{u\rightarrow v}$ & $\tau_{v\rightarrow u}$ & $\tau_{u\rightarrow w}$ & $\tau_{w\rightarrow u}$ & $\tau_{w\rightarrow v}$ & $\tau_{v\rightarrow w}$ \\ \hline
# 6 & $9.760$ & $62.560$ & $27.680$ & -- & -- & $5.40$ & $34.58$ & $553.45$ & $244.88$ \\ \hline 
# 7 & $9.760$ & $53.893$ & $36.347$ & $70.49$ & $262.50$ & $5.84$ & $32.26$ & -- & -- \\ \hline 
# 8 & $9.760$ & $58.360$ & $31.880$ & $80.37$ & -- & $5.78$ & $32.26$ & -- & $262.50$ \\ \hline 
# 9 & $9.760$ & $58.360$ & $31.880$ & -- & $262.50$ & $5.40$ & $34.58$ & $480.54$ & -- \\ \hline 
# 
# Data set H14
# ============
# 
# LaTeX tables
# ------------
# 
# $\text{AIC}$ & $\Delta_{i}$ & $w_{i}$
# $-579.9953$ & $0.0000$ & $0.2500$
# $-579.9953$ & $0.0000$ & $0.2500$
# $-579.9953$ & $0.0000$ & $0.2500$
# $-579.9953$ & $0.0000$ & $0.2500$
# 
# Model & RSS & Conv. & Est. & $\kappa_{b}$ & $\kappa_{u}$ & $\gamma_{b}$ & $\gamma_{u}$ & $\eta_{b}$ & $\eta_{u}$ \\ \hline 
# 0 & $7.471e-04$ &  & $\hat \theta$    & $0.00531$ & $0.00041$ & $0.00158$ \\ \hline
# &                      &     & $\hat \epsilon$  & $1.08e-04$ & $3.22e-05$ & $6.39e-05$ \\ \hline
# 0 & $1.564e-01$ &  & $\hat \theta$    & $0.01319$ & $0.00414$ \\ \hline
# &                      &     & $\hat \epsilon$  & $1.76e-03$ & $1.90e-04$ \\ \hline
# 6 & $2.737e-03$ &  & $\hat \theta$    & $0.09008$ & $0.01503$ & $0.00121$ & $0.00230$ \\ \hline
# &                      &     & $\hat \epsilon$  & $6.21e-03$ & $4.74e-04$ & $7.22e-05$ & $6.42e-05$ \\ \hline
# 7 & $2.737e-03$ &  & $\hat \theta$    & $0.00883$ & $0.00211$ & $0.08126$ & $0.01643$ \\ \hline
# &                      &     & $\hat \epsilon$  & $6.60e-04$ & $5.21e-05$ & $5.66e-03$ & $5.41e-04$ \\ \hline
# 8 & $2.737e-03$ &  & $\hat \theta$    & $0.00770$ & $0.08239$ & $0.01643$ & $0.00211$ \\ \hline
# &                      &     & $\hat \epsilon$  & $5.87e-04$ & $5.71e-03$ & $5.41e-04$ & $5.21e-05$ \\ \hline
# 9 & $2.737e-03$ &  & $\hat \theta$    & $0.00211$ & $0.09008$ & $0.01503$ & $0.00140$ \\ \hline
# &                      &     & $\hat \epsilon$  & $5.21e-05$ & $6.21e-03$ & $4.74e-04$ & $8.38e-05$ \\ \hline
# 
# Model & $P_{u}$ & $P_{w}$ & $P_{v}$ & $\tau_{u\rightarrow v}$ & $\tau_{v\rightarrow u}$ & $\tau_{u\rightarrow w}$ & $\tau_{w\rightarrow u}$ & $\tau_{w\rightarrow v}$ & $\tau_{v\rightarrow w}$ \\ \hline
# 6 & $9.866$ & $59.138$ & $30.996$ & -- & -- & $11.10$ & $66.54$ & $828.34$ & $434.15$ \\ \hline 
# 7 & $9.866$ & $48.785$ & $41.349$ & $113.27$ & $474.71$ & $12.31$ & $60.85$ & -- & -- \\ \hline 
# 8 & $9.866$ & $54.085$ & $36.048$ & $129.93$ & -- & $12.14$ & $60.85$ & -- & $474.71$ \\ \hline 
# 9 & $9.866$ & $54.085$ & $36.048$ & -- & $474.71$ & $11.10$ & $66.54$ & $712.24$ & -- \\ \hline 
# 
# Data set H15
# ============
# 
# LaTeX tables
# ------------
# 
# $\text{AIC}$ & $\Delta_{i}$ & $w_{i}$
# $-585.0421$ & $0.0000$ & $0.2500$
# $-585.0421$ & $0.0000$ & $0.2500$
# $-585.0421$ & $0.0000$ & $0.2500$
# $-585.0421$ & $0.0000$ & $0.2500$
# 
# Model & RSS & Conv. & Est. & $\kappa_{b}$ & $\kappa_{u}$ & $\gamma_{b}$ & $\gamma_{u}$ & $\eta_{b}$ & $\eta_{u}$ \\ \hline 
# 0 & $9.248e-04$ &  & $\hat \theta$    & $0.00477$ & $0.00021$ & $0.00112$ \\ \hline
# &                      &     & $\hat \epsilon$  & $1.09e-04$ & $2.94e-05$ & $9.32e-05$ \\ \hline
# 0 & $1.635e-01$ &  & $\hat \theta$    & $0.01354$ & $0.00407$ \\ \hline
# &                      &     & $\hat \epsilon$  & $1.86e-03$ & $1.88e-04$ \\ \hline
# 6 & $2.512e-03$ &  & $\hat \theta$    & $0.09988$ & $0.01481$ & $0.00116$ & $0.00223$ \\ \hline
# &                      &     & $\hat \epsilon$  & $6.99e-03$ & $4.37e-04$ & $6.60e-05$ & $5.98e-05$ \\ \hline
# 7 & $2.512e-03$ &  & $\hat \theta$    & $0.00954$ & $0.00205$ & $0.09034$ & $0.01615$ \\ \hline
# &                      &     & $\hat \epsilon$  & $7.18e-04$ & $4.89e-05$ & $6.38e-03$ & $4.99e-04$ \\ \hline
# 8 & $2.512e-03$ &  & $\hat \theta$    & $0.00833$ & $0.09155$ & $0.01615$ & $0.00205$ \\ \hline
# &                      &     & $\hat \epsilon$  & $6.39e-04$ & $6.43e-03$ & $4.99e-04$ & $4.89e-05$ \\ \hline
# 9 & $2.512e-03$ &  & $\hat \theta$    & $0.00205$ & $0.09988$ & $0.01481$ & $0.00135$ \\ \hline
# &                      &     & $\hat \epsilon$  & $4.89e-05$ & $6.99e-03$ & $4.37e-04$ & $7.65e-05$ \\ \hline
# 
# Model & $P_{u}$ & $P_{w}$ & $P_{v}$ & $\tau_{u\rightarrow v}$ & $\tau_{v\rightarrow u}$ & $\tau_{u\rightarrow w}$ & $\tau_{w\rightarrow u}$ & $\tau_{w\rightarrow v}$ & $\tau_{v\rightarrow w}$ \\ \hline
# 6 & $8.883$ & $59.922$ & $31.195$ & -- & -- & $10.01$ & $67.54$ & $860.83$ & $448.14$ \\ \hline 
# 7 & $8.883$ & $49.675$ & $41.442$ & $104.80$ & $488.94$ & $11.07$ & $61.91$ & -- & -- \\ \hline 
# 8 & $8.883$ & $54.922$ & $36.195$ & $119.99$ & -- & $10.92$ & $61.91$ & -- & $488.94$ \\ \hline 
# 9 & $8.883$ & $54.922$ & $36.195$ & -- & $488.94$ & $10.01$ & $67.54$ & $741.92$ & -- \\ \hline 
