# Supplementary material for: Using a model comparison approach to describe the assembly pathway for histone H1
Source: PLoS One. 2018 Jan 19;13(1):e0191562. doi: 10.1371/journal.pone.0191562 (PMC5774818; doi:10.1371/journal.pone.0191562)
Supplement: S1 File — (ZIP) [file pone.0191562.s001.zip › leadingOrder.R]

# setwd("codes/R/")
rm(list = ls())
source("HistoneH1FRAP.R")
source("resultsFunctions.R")

datasets = c("H10", "H11", "H12", "H13", "H14", "H15")

for (dataname in datasets) {
    cat(sprintf("\nData set %s\n", dataname))
    cat("============\n")
    fname  = sprintf("fit%s.RData", dataname)
    load(file = fname)
    D = unname(fit$M0$par[1])
    Deff = unname(fit$M0D$par[1])
    kon = unname(fit$M0D$par[2])
    koff = unname(fit$M0D$par[3])
    gamma = D/Deff - 1
    newpar = c(NA, koff, (1 + gamma)*kon, (1 + gamma)/gamma*kon)
    models <- list("M6" = list("order" = c(1, 1, 4, 2)),
                   "M7" = list("order" = c(3, 2, 1, 1)),
                   "M8" = list("order" = c(3, 1, 1, 2)),
                   "M9" = list("order" = c(2, 1, 1, 4)))
    data = fit$M0D$data
    fit2 = list()
    for (model in names(models)) {
        # cat(sprintf("\nModel %s\n", model))
        # cat("--------\n")
        thisfit <- InitFitFRAPData(model, data)
        thisfit$par0[thisfit$index] = newpar[models[[model]]$order]
        thisfit$par0[c(1)] = 25
        thisfit$gamma = gamma
        thisfit = EvalParams.FRAPFit(thisfit)
        fit2[[model]] = thisfit
        curves = list()
        for (k in 10^seq(2, -2)){
            thisfit$par0[c(4, 5)] = c(k*thisfit$gamma, k)
            thisfit = EvalParams.FRAPFit(thisfit)
            curves[[as.character(k)]]$F = thisfit$F
            curves[[as.character(k)]]$par = thisfit$par0
        }
        thisfit$curves = curves
        plotLeadingOrder(thisfit, saveplot = T)
    }
    cat("\nLaTeX tables\n")
    cat("------------\n")
    resultsTables(fit2, LaTeX = T)
}

# Data set H10
# ============
# 
# LaTeX tables
# ------------
# 
# $\text{AIC}$ & $\Delta_{i}$ & $w_{i}$
# $NA$ & $NA$ & $NA$
# $NA$ & $NA$ & $NA$
# $NA$ & $NA$ & $NA$
# $NA$ & $NA$ & $NA$
# 
# Model & RSS & Conv. & Est. & $\kappa_{b}$ & $\kappa_{u}$ & $\gamma_{b}$ & $\gamma_{u}$ & $\eta_{b}$ & $\eta_{u}$ \\ \hline 
# 6 & $   NA$ &  & $\hat \theta$    & -- & -- & $0.00144$ & $0.00250$ \\ \hline
# &                      &     & $\hat \epsilon$  & -- & -- & -- & -- \\ \hline
# 7 & $   NA$ &  & $\hat \theta$    & $4.27424$ & $0.00250$ & -- & -- \\ \hline
# &                      &     & $\hat \epsilon$  & -- & -- & -- & -- \\ \hline
# 8 & $   NA$ &  & $\hat \theta$    & $4.27424$ & -- & -- & $0.00250$ \\ \hline
# &                      &     & $\hat \epsilon$  & -- & -- & -- & -- \\ \hline
# 9 & $   NA$ &  & $\hat \theta$    & $0.00250$ & -- & -- & $0.00144$ \\ \hline
# &                      &     & $\hat \epsilon$  & -- & -- & -- & -- \\ \hline
# 
# Model & $P_{u}$ & $P_{w}$ & $P_{v}$ & $\tau_{u\rightarrow v}$ & $\tau_{v\rightarrow u}$ & $\tau_{u\rightarrow w}$ & $\tau_{w\rightarrow u}$ & $\tau_{w\rightarrow v}$ & $\tau_{v\rightarrow w}$ \\ \hline
# 6 & $0.021$ & $63.361$ & $36.618$ & -- & -- & -- & -- & $693.49$ & $400.78$ \\ \hline
# 7 & $0.021$ & $63.361$ & $36.618$ & $0.23$ & $400.78$ & -- & -- & -- & -- \\ \hline
# 8 & -- & -- & -- & $0.23$ & -- & -- & -- & -- & $400.78$ \\ \hline
# 9 & -- & -- & -- & -- & $400.78$ & -- & -- & $693.49$ & -- \\ \hline
# 
# Data set H11
# ============
# 
# LaTeX tables
# ------------
# 
# $\text{AIC}$ & $\Delta_{i}$ & $w_{i}$
# $NA$ & $NA$ & $NA$
# $NA$ & $NA$ & $NA$
# $NA$ & $NA$ & $NA$
# $NA$ & $NA$ & $NA$
# 
# Model & RSS & Conv. & Est. & $\kappa_{b}$ & $\kappa_{u}$ & $\gamma_{b}$ & $\gamma_{u}$ & $\eta_{b}$ & $\eta_{u}$ \\ \hline 
# 6 & $   NA$ &  & $\hat \theta$    & -- & -- & $0.00068$ & $0.00279$ \\ \hline
# &                      &     & $\hat \epsilon$  & -- & -- & -- & -- \\ \hline
# 7 & $   NA$ &  & $\hat \theta$    & $1.73278$ & $0.00279$ & -- & -- \\ \hline
# &                      &     & $\hat \epsilon$  & -- & -- & -- & -- \\ \hline
# 8 & $   NA$ &  & $\hat \theta$    & $1.73278$ & -- & -- & $0.00279$ \\ \hline
# &                      &     & $\hat \epsilon$  & -- & -- & -- & -- \\ \hline
# 9 & $   NA$ &  & $\hat \theta$    & $0.00279$ & -- & -- & $0.00068$ \\ \hline
# &                      &     & $\hat \epsilon$  & -- & -- & -- & -- \\ \hline
# 
# Model & $P_{u}$ & $P_{w}$ & $P_{v}$ & $\tau_{u\rightarrow v}$ & $\tau_{v\rightarrow u}$ & $\tau_{u\rightarrow w}$ & $\tau_{w\rightarrow u}$ & $\tau_{w\rightarrow v}$ & $\tau_{v\rightarrow w}$ \\ \hline
# 6 & $0.032$ & $80.362$ & $19.606$ & -- & -- & -- & -- & $1468.59$ & $358.29$ \\ \hline 
# 7 & $0.032$ & $80.362$ & $19.606$ & $0.58$ & $358.29$ & -- & -- & -- & -- \\ \hline 
# 8 & -- & -- & -- & $0.58$ & -- & -- & -- & -- & $358.29$ \\ \hline 
# 9 & -- & -- & -- & -- & $358.29$ & -- & -- & $1468.59$ & -- \\ \hline 
# 
# Data set H12
# ============
# 
# LaTeX tables
# ------------
# 
# $\text{AIC}$ & $\Delta_{i}$ & $w_{i}$
# $NA$ & $NA$ & $NA$
# $NA$ & $NA$ & $NA$
# $NA$ & $NA$ & $NA$
# $NA$ & $NA$ & $NA$
# 
# Model & RSS & Conv. & Est. & $\kappa_{b}$ & $\kappa_{u}$ & $\gamma_{b}$ & $\gamma_{u}$ & $\eta_{b}$ & $\eta_{u}$ \\ \hline 
# 6 & $   NA$ &  & $\hat \theta$    & -- & -- & $0.00078$ & $0.00541$ \\ \hline
# &                      &     & $\hat \epsilon$  & -- & -- & -- & -- \\ \hline
# 7 & $   NA$ &  & $\hat \theta$    & $1.24990$ & $0.00541$ & -- & -- \\ \hline
# &                      &     & $\hat \epsilon$  & -- & -- & -- & -- \\ \hline
# 8 & $   NA$ &  & $\hat \theta$    & $1.24990$ & -- & -- & $0.00541$ \\ \hline
# &                      &     & $\hat \epsilon$  & -- & -- & -- & -- \\ \hline
# 9 & $   NA$ &  & $\hat \theta$    & $0.00541$ & -- & -- & $0.00078$ \\ \hline
# &                      &     & $\hat \epsilon$  & -- & -- & -- & -- \\ \hline
# 
# Model & $P_{u}$ & $P_{w}$ & $P_{v}$ & $\tau_{u\rightarrow v}$ & $\tau_{v\rightarrow u}$ & $\tau_{u\rightarrow w}$ & $\tau_{w\rightarrow u}$ & $\tau_{w\rightarrow v}$ & $\tau_{v\rightarrow w}$ \\ \hline
# 6 & $0.055$ & $87.331$ & $12.614$ & -- & -- & -- & -- & $1279.41$ & $184.80$ \\ \hline 
# 7 & $0.055$ & $87.331$ & $12.614$ & $0.80$ & $184.80$ & -- & -- & -- & -- \\ \hline 
# 8 & -- & -- & -- & $0.80$ & -- & -- & -- & -- & $184.80$ \\ \hline 
# 9 & -- & -- & -- & -- & $184.80$ & -- & -- & $1279.41$ & -- \\ \hline 
# 
# Data set H13
# ============
# 
# LaTeX tables
# ------------
# 
# $\text{AIC}$ & $\Delta_{i}$ & $w_{i}$
# $NA$ & $NA$ & $NA$
# $NA$ & $NA$ & $NA$
# $NA$ & $NA$ & $NA$
# $NA$ & $NA$ & $NA$
# 
# Model & RSS & Conv. & Est. & $\kappa_{b}$ & $\kappa_{u}$ & $\gamma_{b}$ & $\gamma_{u}$ & $\eta_{b}$ & $\eta_{u}$ \\ \hline 
# 6 & $   NA$ &  & $\hat \theta$    & -- & -- & $0.00069$ & $0.00304$ \\ \hline
# &                      &     & $\hat \epsilon$  & -- & -- & -- & -- \\ \hline
# 7 & $   NA$ &  & $\hat \theta$    & $1.60018$ & $0.00304$ & -- & -- \\ \hline
# &                      &     & $\hat \epsilon$  & -- & -- & -- & -- \\ \hline
# 8 & $   NA$ &  & $\hat \theta$    & $1.60018$ & -- & -- & $0.00304$ \\ \hline
# &                      &     & $\hat \epsilon$  & -- & -- & -- & -- \\ \hline
# 9 & $   NA$ &  & $\hat \theta$    & $0.00304$ & -- & -- & $0.00069$ \\ \hline
# &                      &     & $\hat \epsilon$  & -- & -- & -- & -- \\ \hline
# 
# Model & $P_{u}$ & $P_{w}$ & $P_{v}$ & $\tau_{u\rightarrow v}$ & $\tau_{v\rightarrow u}$ & $\tau_{u\rightarrow w}$ & $\tau_{w\rightarrow u}$ & $\tau_{w\rightarrow v}$ & $\tau_{v\rightarrow w}$ \\ \hline
# 6 & $0.035$ & $81.509$ & $18.456$ & -- & -- & -- & -- & $1454.10$ & $329.25$ \\ \hline 
# 7 & $0.035$ & $81.509$ & $18.456$ & $0.62$ & $329.25$ & -- & -- & -- & -- \\ \hline 
# 8 & -- & -- & -- & $0.62$ & -- & -- & -- & -- & $329.25$ \\ \hline 
# 9 & -- & -- & -- & -- & $329.25$ & -- & -- & $1454.10$ & -- \\ \hline 
# 
# Data set H14
# ============
# 
# LaTeX tables
# ------------
# 
# $\text{AIC}$ & $\Delta_{i}$ & $w_{i}$
# $NA$ & $NA$ & $NA$
# $NA$ & $NA$ & $NA$
# $NA$ & $NA$ & $NA$
# $NA$ & $NA$ & $NA$
# 
# Model & RSS & Conv. & Est. & $\kappa_{b}$ & $\kappa_{u}$ & $\gamma_{b}$ & $\gamma_{u}$ & $\eta_{b}$ & $\eta_{u}$ \\ \hline 
# 6 & $   NA$ &  & $\hat \theta$    & -- & -- & $0.00041$ & $0.00158$ \\ \hline
# &                      &     & $\hat \epsilon$  & -- & -- & -- & -- \\ \hline
# 7 & $   NA$ &  & $\hat \theta$    & $1.93678$ & $0.00158$ & -- & -- \\ \hline
# &                      &     & $\hat \epsilon$  & -- & -- & -- & -- \\ \hline
# 8 & $   NA$ &  & $\hat \theta$    & $1.93678$ & -- & -- & $0.00158$ \\ \hline
# &                      &     & $\hat \epsilon$  & -- & -- & -- & -- \\ \hline
# 9 & $   NA$ &  & $\hat \theta$    & $0.00158$ & -- & -- & $0.00041$ \\ \hline
# &                      &     & $\hat \epsilon$  & -- & -- & -- & -- \\ \hline
# 
# Model & $P_{u}$ & $P_{w}$ & $P_{v}$ & $\tau_{u\rightarrow v}$ & $\tau_{v\rightarrow u}$ & $\tau_{u\rightarrow w}$ & $\tau_{w\rightarrow u}$ & $\tau_{w\rightarrow v}$ & $\tau_{v\rightarrow w}$ \\ \hline
# 6 & $0.017$ & $79.336$ & $20.647$ & -- & -- & -- & -- & $2429.18$ & $632.18$ \\ \hline 
# 7 & $0.017$ & $79.336$ & $20.647$ & $0.52$ & $632.18$ & -- & -- & -- & -- \\ \hline 
# 8 & -- & -- & -- & $0.52$ & -- & -- & -- & -- & $632.18$ \\ \hline 
# 9 & -- & -- & -- & -- & $632.18$ & -- & -- & $2429.18$ & -- \\ \hline 
# 
# Data set H15
# ============
# 
# LaTeX tables
# ------------
# 
# $\text{AIC}$ & $\Delta_{i}$ & $w_{i}$
# $NA$ & $NA$ & $NA$
# $NA$ & $NA$ & $NA$
# $NA$ & $NA$ & $NA$
# $NA$ & $NA$ & $NA$
# 
# Model & RSS & Conv. & Est. & $\kappa_{b}$ & $\kappa_{u}$ & $\gamma_{b}$ & $\gamma_{u}$ & $\eta_{b}$ & $\eta_{u}$ \\ \hline 
# 6 & $   NA$ &  & $\hat \theta$    & -- & -- & $0.00021$ & $0.00112$ \\ \hline
# &                      &     & $\hat \epsilon$  & -- & -- & -- & -- \\ \hline
# 7 & $   NA$ &  & $\hat \theta$    & $1.11299$ & $0.00112$ & -- & -- \\ \hline
# &                      &     & $\hat \epsilon$  & -- & -- & -- & -- \\ \hline
# 8 & $   NA$ &  & $\hat \theta$    & $1.11299$ & -- & -- & $0.00112$ \\ \hline
# &                      &     & $\hat \epsilon$  & -- & -- & -- & -- \\ \hline
# 9 & $   NA$ &  & $\hat \theta$    & $0.00112$ & -- & -- & $0.00021$ \\ \hline
# &                      &     & $\hat \epsilon$  & -- & -- & -- & -- \\ \hline
# 
# Model & $P_{u}$ & $P_{w}$ & $P_{v}$ & $\tau_{u\rightarrow v}$ & $\tau_{v\rightarrow u}$ & $\tau_{u\rightarrow w}$ & $\tau_{w\rightarrow u}$ & $\tau_{w\rightarrow v}$ & $\tau_{v\rightarrow w}$ \\ \hline
# 6 & $0.016$ & $84.088$ & $15.896$ & -- & -- & -- & -- & $4709.88$ & $890.33$ \\ \hline 
# 7 & $0.016$ & $84.088$ & $15.896$ & $0.90$ & $890.33$ & -- & -- & -- & -- \\ \hline 
# 8 & -- & -- & -- & $0.90$ & -- & -- & -- & -- & $890.33$ \\ \hline 
# 9 & -- & -- & -- & -- & $890.33$ & -- & -- & $4709.88$ & -- \\ \hline 
