# Supplementary material for: Using a model comparison approach to describe the assembly pathway for histone H1
Source: PLoS One. 2018 Jan 19;13(1):e0191562. doi: 10.1371/journal.pone.0191562 (PMC5774818; doi:10.1371/journal.pone.0191562)
Supplement: S1 File — (ZIP) [file pone.0191562.s001.zip › multiplefitPart2H10.R]

# setwd("codes/R/")
rm(list = ls())
source("HistoneH1FRAP.R")
source("resultsFunctions.R")


data <- as.list( read.csv("H10.csv") )
data$r1 <- 0.74146762513052
data$twoh <- 1.5
data$name <- "H10"

load("fitH10.Rdata")

set.seed(9841)

multfitH10 <- list()
for (model in c("M6", "M7", "M8", "M9")){
    multfit <- MultipleFit2HistoneH1DataPart2(data, model, fitH10$M0D$par)
    multfitH10[[model]] <- multfit
}
#save(multfitH10, file = "multfitH10.Rdata")

# Conv flag 0 means true convergence

## Results
# Fit of model M6 to H10 data from different initial parameters
# Iter   Conv   RSS         gamma_b0    gamma_u0      eta_b0      eta_u0     gamma_b     gamma_u       eta_b       eta_u 
# 1      0      0.099201 2.96416e-01 1.00000e-04 1.44197e-03 2.49512e-03 1.39926e-02 4.09768e-03 3.47433e+01 1.64368e+03 
# 2      0      0.001147 5.59453e-01 1.88739e-04 1.44197e-03 2.49512e-03 6.72823e-02 1.64902e-02 2.27407e-03 2.75547e-03 
# 3      1      0.099201 1.05591e+00 3.56225e-04 1.44197e-03 2.49512e-03 1.45448e-02 8.97830e-01 2.25640e+01 1.05316e-01 
# 4      1      0.099201 1.99291e+00 6.72336e-04 1.44197e-03 2.49512e-03 1.40197e-02 5.55716e-02 2.47710e+01 1.93196e+00 
# 5      1      11.133743 3.76140e+00 1.26896e-03 1.44197e-03 2.49512e-03 2.49656e-01 1.35973e-03 1.21935e-03 2.43912e-03 
# 6      1      6.108544 7.09924e+00 2.39503e-03 1.44197e-03 2.49512e-03 8.78341e-02 2.70190e-03 1.08617e-03 2.06722e-03 
# 7      0      0.001147 1.33990e+01 4.52035e-03 1.44197e-03 2.49512e-03 6.72823e-02 1.64902e-02 2.27407e-03 2.75547e-03 
# 8      1      0.132500 2.52892e+01 8.53168e-03 1.44197e-03 2.49512e-03 5.16036e-01 1.22988e-02 1.14781e-03 2.49843e-03 
# 9      1      0.007142 4.77307e+01 1.61026e-02 1.44197e-03 2.49512e-03 8.38116e+07 2.82754e+04 1.44201e-03 2.49514e-03 
# 10     1      0.007142 9.00865e+01 3.03920e-02 1.44197e-03 2.49512e-03 1.24614e+07 4.20373e+03 1.44175e-03 2.49496e-03 
# 11     1      0.007142 1.70029e+02 5.73615e-02 1.44197e-03 2.49512e-03 7.65195e+07 2.58153e+04 1.44201e-03 2.49514e-03 
# 12     1      0.007142 3.20911e+02 1.08264e-01 1.44197e-03 2.49512e-03 4.21988e+08 1.42365e+05 1.44199e-03 2.49513e-03 
# 13     1      0.007142 6.05684e+02 2.04336e-01 1.44197e-03 2.49512e-03 3.11741e+08 1.05171e+05 1.44199e-03 2.49513e-03 
# 14     1      0.007142 1.14316e+03 3.85662e-01 1.44197e-03 2.49512e-03 2.26411e+08 7.63838e+04 1.44200e-03 2.49514e-03 
# 15     1      0.007142 2.15760e+03 7.27895e-01 1.44197e-03 2.49512e-03 1.01351e+09 3.41923e+05 1.44198e-03 2.49512e-03 
# 16     1      0.007142 4.07223e+03 1.37382e+00 1.44197e-03 2.49512e-03 1.56934e+09 5.29442e+05 1.44198e-03 2.49513e-03 
# 17     1      0.007142 7.68589e+03 2.59294e+00 1.44197e-03 2.49512e-03 5.85469e+08 1.97517e+05 1.44198e-03 2.49512e-03 
# 18     1      0.007142 1.45063e+04 4.89390e+00 1.44197e-03 2.49512e-03 9.49067e+08 3.20182e+05 1.44198e-03 2.49512e-03 
# 19     1      0.007142 2.73791e+04 9.23671e+00 1.44197e-03 2.49512e-03 1.66469e+09 5.61611e+05 1.44198e-03 2.49513e-03 
# 20     1      0.007142 5.16750e+04 1.74333e+01 1.44197e-03 2.49512e-03 5.42543e+09 1.83035e+06 1.44198e-03 2.49512e-03 
# 21     1      0.007142 9.75310e+04 3.29034e+01 1.44197e-03 2.49512e-03 1.39569e+09 4.70857e+05 1.44198e-03 2.49512e-03 
# 22     1      0.007142 1.84079e+05 6.21017e+01 1.44197e-03 2.49512e-03 7.31236e+08 2.46695e+05 1.44199e-03 2.49513e-03 
# 23     1      0.007142 3.47430e+05 1.17210e+02 1.44197e-03 2.49512e-03 1.09758e+09 3.70288e+05 1.44199e-03 2.49513e-03 
# 24     1      0.007142 6.55736e+05 2.21222e+02 1.44197e-03 2.49512e-03 2.96458e+08 1.00015e+05 1.44200e-03 2.49513e-03 
# 25     1      0.007142 1.23763e+06 4.17532e+02 1.44197e-03 2.49512e-03 4.09081e+09 1.38010e+06 1.44199e-03 2.49513e-03 
# 26     1      0.007142 2.33589e+06 7.88046e+02 1.44197e-03 2.49512e-03 8.51789e+06 2.87474e+03 1.44298e-03 2.49579e-03 
# 27     1      0.007142 4.40875e+06 1.48735e+03 1.44197e-03 2.49512e-03 4.39443e+09 1.48253e+06 1.44198e-03 2.49512e-03 
# 28     1      0.007142 8.32103e+06 2.80722e+03 1.44197e-03 2.49512e-03 8.32103e+06 2.80755e+03 1.44226e-03 2.49531e-03 
# 29     1      0.007142 1.57050e+07 5.29832e+03 1.44197e-03 2.49512e-03 1.57050e+07 5.29866e+03 1.44213e-03 2.49522e-03 
# 30     1      0.007142 2.96416e+07 1.00000e+04 1.44197e-03 2.49512e-03 2.96416e+07 1.00003e+04 1.44205e-03 2.49517e-03 
# Model M6 to H10 data (30 points): 43.404 sec elapsed


 # Fit of model M7 to H10 data from different initial parameters
# Iter   Conv   RSS         kappa_b0    kappa_u0    gamma_b0    gamma_u0     kappa_b     kappa_u     gamma_b     gamma_u 
# 1      1      0.007142 4.27422e+00 2.49512e-03 2.96416e-01 1.00000e-04 8.09978e+06 2.73295e+03 4.27458e+00 2.49530e-03 
# 2      1      0.007142 4.27422e+00 2.49512e-03 5.59453e-01 1.88739e-04 1.06274e+08 3.58539e+04 4.27429e+00 2.49515e-03 
# 4      1      0.007142 4.27422e+00 2.49512e-03 1.99291e+00 6.72336e-04 3.01830e+08 1.01828e+05 4.27427e+00 2.49514e-03 
# 5      1      0.007143 4.27422e+00 2.49512e-03 3.76140e+00 1.26896e-03 5.55114e+06 1.87252e+03 4.27402e+00 2.49503e-03 
# 6      1      0.007144 4.27422e+00 2.49512e-03 7.09924e+00 2.39503e-03 3.02482e+06 1.02066e+03 4.27461e+00 2.49533e-03 
# 7      0      0.001147 4.27422e+00 2.49512e-03 1.33990e+01 4.52035e-03 1.06553e-02 2.37318e-03 5.66270e-02 1.91465e-02 
# 8      0      0.001147 4.27422e+00 2.49512e-03 2.52892e+01 8.53168e-03 1.06553e-02 2.37318e-03 5.66270e-02 1.91465e-02 
# 9      1      0.007142 4.27422e+00 2.49512e-03 4.77307e+01 1.61026e-02 4.27435e+00 2.49518e-03 2.18914e+07 7.38570e+03 
# 10     1      0.007142 4.27422e+00 2.49512e-03 9.00865e+01 3.03920e-02 4.27429e+00 2.49515e-03 7.64464e+07 2.57908e+04 
# 11     1      0.007142 4.27422e+00 2.49512e-03 1.70029e+02 5.73615e-02 4.27426e+00 2.49513e-03 4.37179e+08 1.47490e+05 
# 12     1      0.007142 4.27422e+00 2.49512e-03 3.20911e+02 1.08264e-01 4.27425e+00 2.49513e-03 8.47738e+08 2.85998e+05 
# 13     1      0.007142 4.27422e+00 2.49512e-03 6.05684e+02 2.04336e-01 4.27424e+00 2.49512e-03 9.15496e+08 3.08857e+05 
# 14     1      0.007142 4.27422e+00 2.49512e-03 1.14316e+03 3.85662e-01 4.27424e+00 2.49512e-03 8.95990e+08 3.02275e+05 
# 15     1      0.007142 4.27422e+00 2.49512e-03 2.15760e+03 7.27895e-01 4.27425e+00 2.49513e-03 2.78747e+08 9.40401e+04 
# 16     1      0.007142 4.27422e+00 2.49512e-03 4.07223e+03 1.37382e+00 4.27424e+00 2.49512e-03 1.08718e+09 3.66778e+05 
# 17     1      0.007142 4.27422e+00 2.49512e-03 7.68589e+03 2.59294e+00 4.27423e+00 2.49512e-03 4.56892e+09 1.54138e+06 
# 18     1      0.007142 4.27422e+00 2.49512e-03 1.45063e+04 4.89390e+00 4.27424e+00 2.49513e-03 2.71995e+09 9.17619e+05 
# 19     1      0.007142 4.27422e+00 2.49512e-03 2.73791e+04 9.23671e+00 4.27425e+00 2.49513e-03 3.66876e+08 1.23772e+05 
# 20     1      0.007142 4.27422e+00 2.49512e-03 5.16750e+04 1.74333e+01 4.27429e+00 2.49515e-03 1.02186e+08 3.44746e+04 
# 21     1      0.007142 4.27422e+00 2.49512e-03 9.75310e+04 3.29034e+01 4.27426e+00 2.49513e-03 4.10391e+08 1.38452e+05 
# 22     1      0.007142 4.27422e+00 2.49512e-03 1.84079e+05 6.21017e+01 4.27426e+00 2.49513e-03 3.30348e+08 1.11449e+05 
# 23     1      0.007142 4.27422e+00 2.49512e-03 3.47430e+05 1.17210e+02 4.27431e+00 2.49516e-03 6.66494e+07 2.24857e+04 
# 24     1      0.007142 4.27422e+00 2.49512e-03 6.55736e+05 2.21222e+02 4.27423e+00 2.49512e-03 7.05839e+09 2.38125e+06 
# 25     1      0.007142 4.27422e+00 2.49512e-03 1.23763e+06 4.17532e+02 4.27426e+00 2.49513e-03 6.59964e+08 2.22650e+05 
# 26     1      0.007142 4.27422e+00 2.49512e-03 2.33589e+06 7.88046e+02 4.27426e+00 2.49513e-03 2.34174e+08 7.90026e+04 
# 27     1      0.007143 4.27422e+00 2.49512e-03 4.40875e+06 1.48735e+03 4.27493e+00 2.49548e-03 4.40875e+06 1.48769e+03 
# 28     1      0.007142 4.27422e+00 2.49512e-03 8.32103e+06 2.80722e+03 4.27459e+00 2.49531e-03 8.32103e+06 2.80755e+03 
# 29     1      0.007142 4.27422e+00 2.49512e-03 1.57050e+07 5.29832e+03 4.27443e+00 2.49522e-03 1.57050e+07 5.29867e+03 
# 30     1      0.007142 4.27422e+00 2.49512e-03 2.96416e+07 1.00000e+04 4.27434e+00 2.49517e-03 2.96416e+07 1.00004e+04 
# Model M7 to H10 data (30 points): 53.137 sec elapsed


 # Fit of model M8 to H10 data from different initial parameters
# Iter   Conv   RSS         kappa_b0    gamma_b0    gamma_u0      eta_u0     kappa_b     gamma_b     gamma_u       eta_u 
# 1      1      0.251398 4.27422e+00 2.96416e-01 1.00000e-04 2.49512e-03 5.82551e-15 4.67579e-02 5.17203e-03 5.41584e+03 
# 2      1      0.099201 4.27422e+00 5.59453e-01 1.88739e-04 2.49512e-03 0.00000e+00 1.39927e-02 4.01286e-03 1.43397e+05 
# 3      1      0.099201 4.27422e+00 1.05591e+00 3.56225e-04 2.49512e-03 4.49394e-05 1.39477e-02 4.01286e-03 3.31278e+00 
# 5      1      9.404937 4.27422e+00 3.76140e+00 1.26896e-03 2.49512e-03 1.42130e+00 8.90790e+00 1.42484e-03 3.13022e-03 
# 6      1      0.007152 4.27422e+00 7.09924e+00 2.39503e-03 2.49512e-03 4.27523e+00 7.89310e+05 2.66427e+02 2.49570e-03 
# 7      1      0.441221 4.27422e+00 1.33990e+01 4.52035e-03 2.49512e-03 3.89358e-01 1.32122e+01 8.71172e-03 2.05055e-03 
# 8      1      0.007142 4.27422e+00 2.52892e+01 8.53168e-03 2.49512e-03 4.27449e+00 1.12056e+07 3.78072e+03 2.49526e-03 
# 9      1      0.007142 4.27422e+00 4.77307e+01 1.61026e-02 2.49512e-03 4.27458e+00 1.13903e+07 3.84315e+03 2.49530e-03 
# 10     1      0.007142 4.27422e+00 9.00865e+01 3.03920e-02 2.49512e-03 4.27426e+00 2.75583e+08 9.29729e+04 2.49513e-03 
# 11     1      0.007142 4.27422e+00 1.70029e+02 5.73615e-02 2.49512e-03 4.27427e+00 4.96632e+08 1.67548e+05 2.49514e-03 
# 12     1      0.007142 4.27422e+00 3.20911e+02 1.08264e-01 2.49512e-03 4.27427e+00 5.40456e+08 1.82333e+05 2.49514e-03 
# 13     1      0.007142 4.27422e+00 6.05684e+02 2.04336e-01 2.49512e-03 4.27424e+00 7.37967e+08 2.48965e+05 2.49512e-03 
# 14     1      0.007142 4.27422e+00 1.14316e+03 3.85662e-01 2.49512e-03 4.27425e+00 2.58187e+08 8.71036e+04 2.49513e-03 
# 15     1      0.007142 4.27422e+00 2.15760e+03 7.27895e-01 2.49512e-03 4.27425e+00 4.75977e+08 1.60578e+05 2.49513e-03 
# 16     1      0.007142 4.27422e+00 4.07223e+03 1.37382e+00 2.49512e-03 4.27425e+00 4.06177e+09 1.37030e+06 2.49513e-03 
# 17     1      0.007142 4.27422e+00 7.68589e+03 2.59294e+00 2.49512e-03 4.27425e+00 6.44341e+08 2.17379e+05 2.49513e-03 
# 18     1      0.007142 4.27422e+00 1.45063e+04 4.89390e+00 2.49512e-03 4.27425e+00 4.48255e+08 1.51226e+05 2.49513e-03 
# 19     1      0.007142 4.27422e+00 2.73791e+04 9.23671e+00 2.49512e-03 4.27425e+00 3.85949e+08 1.30206e+05 2.49513e-03 
# 20     1      0.007142 4.27422e+00 5.16750e+04 1.74333e+01 2.49512e-03 4.27425e+00 1.34996e+09 4.55432e+05 2.49513e-03 
# 21     1      0.007142 4.27422e+00 9.75310e+04 3.29034e+01 2.49512e-03 4.27432e+00 7.53943e+07 2.54360e+04 2.49516e-03 
# 22     1      0.007142 4.27422e+00 1.84079e+05 6.21017e+01 2.49512e-03 4.27425e+00 1.50981e+09 5.09359e+05 2.49513e-03 
# 23     1      0.007142 4.27422e+00 3.47430e+05 1.17210e+02 2.49512e-03 4.27429e+00 1.68462e+08 5.68342e+04 2.49515e-03 
# 24     1      0.007142 4.27422e+00 6.55736e+05 2.21222e+02 2.49512e-03 4.27542e+00 1.24985e+08 4.21779e+04 2.49571e-03 
# 25     1      0.007142 4.27422e+00 1.23763e+06 4.17532e+02 2.49512e-03 4.27426e+00 9.88071e+08 3.33343e+05 2.49513e-03 
# 26     1      0.007142 4.27422e+00 2.33589e+06 7.88046e+02 2.49512e-03 4.27483e+00 2.77794e+08 9.37316e+04 2.49541e-03 
# 27     1      0.007143 4.27422e+00 4.40875e+06 1.48735e+03 2.49512e-03 4.27492e+00 4.40875e+06 1.48769e+03 2.49548e-03 
# 28     1      0.007142 4.27422e+00 8.32103e+06 2.80722e+03 2.49512e-03 4.27460e+00 8.32103e+06 2.80755e+03 2.49531e-03 
# 29     1      0.007142 4.27422e+00 1.57050e+07 5.29832e+03 2.49512e-03 4.27442e+00 1.57050e+07 5.29866e+03 2.49522e-03 
# 30     1      0.007142 4.27422e+00 2.96416e+07 1.00000e+04 2.49512e-03 4.27433e+00 2.96416e+07 1.00004e+04 2.49517e-03 
# Model M8 to H10 data (30 points): 44.528 sec elapsed


 # Fit of model M9 to H10 data from different initial parameters
# Iter   Conv   RSS         kappa_u0    gamma_b0    gamma_u0      eta_b0     kappa_u     gamma_b     gamma_u       eta_b 
# 2      1      8.419830 2.49512e-03 5.59453e-01 1.88739e-04 1.44197e-03 2.57256e-03 5.37586e-02 2.11324e-04 1.47114e-03 
# 3      1      7.577274 2.49512e-03 1.05591e+00 3.56225e-04 1.44197e-03 2.63997e-03 6.51778e-02 4.04867e-04 1.50795e-03 
# 4      1      6.436953 2.49512e-03 1.99291e+00 6.72336e-04 1.44197e-03 2.74060e-03 1.81782e-01 7.77386e-04 1.59985e-03 
# 5      1      5.012260 2.49512e-03 3.76140e+00 1.26896e-03 1.44197e-03 2.76119e-03 1.40391e+00 1.43922e-03 1.78453e-03 
# 6      1      2.646377 2.49512e-03 7.09924e+00 2.39503e-03 1.44197e-03 2.93772e-03 1.14489e+00 2.84323e-03 9.85123e-03 
# 7      1      0.432333 2.49512e-03 1.33990e+01 4.52035e-03 1.44197e-03 2.84009e-03 4.72245e-01 6.57803e-03 4.12056e-04 
# 8      1      0.027054 2.49512e-03 2.52892e+01 8.53168e-03 1.44197e-03 3.25680e-03 1.11464e+00 5.29476e-02 5.75166e-03 
# 9      1      0.007142 2.49512e-03 4.77307e+01 1.61026e-02 1.44197e-03 2.49517e-03 1.98029e+07 6.68101e+03 1.44205e-03 
# 10     1      0.007142 2.49512e-03 9.00865e+01 3.03920e-02 1.44197e-03 2.49517e-03 2.32021e+07 7.82784e+03 1.44205e-03 
# 11     1      0.007142 2.49512e-03 1.70029e+02 5.73615e-02 1.44197e-03 2.49513e-03 2.71259e+08 9.15136e+04 1.44199e-03 
# 12     1      0.007142 2.49512e-03 3.20911e+02 1.08264e-01 1.44197e-03 2.49512e-03 1.94895e+09 6.57509e+05 1.44198e-03 
# 13     1      19.209158 2.49512e-03 6.05684e+02 2.04336e-01 1.44197e-03 2.49512e-03 1.53961e+03 0.00000e+00 1.44198e-03 
# 14     1      0.007142 2.49512e-03 1.14316e+03 3.85662e-01 1.44197e-03 2.49533e-03 2.38980e+08 8.06323e+04 1.44228e-03 
# 15     1      0.007142 2.49512e-03 2.15760e+03 7.27895e-01 1.44197e-03 2.49512e-03 2.91020e+08 9.81802e+04 1.44198e-03 
# 16     1      0.007142 2.49512e-03 4.07223e+03 1.37382e+00 1.44197e-03 2.49512e-03 3.04793e+08 1.02826e+05 1.44198e-03 
# 17     1      0.007142 2.49512e-03 7.68589e+03 2.59294e+00 1.44197e-03 2.49513e-03 1.16683e+09 3.93648e+05 1.44199e-03 
# 18     1      0.007142 2.49512e-03 1.45063e+04 4.89390e+00 1.44197e-03 2.49513e-03 2.54604e+09 8.58947e+05 1.44199e-03 
# 19     1      0.007142 2.49512e-03 2.73791e+04 9.23671e+00 1.44197e-03 2.49513e-03 2.02054e+09 6.81662e+05 1.44199e-03 
# 20     1      0.007142 2.49512e-03 5.16750e+04 1.74333e+01 1.44197e-03 2.49482e-03 1.23963e+09 4.18140e+05 1.44154e-03 
# 21     1      0.007142 2.49512e-03 9.75310e+04 3.29034e+01 1.44197e-03 2.49513e-03 1.04866e+09 3.53782e+05 1.44199e-03 
# 22     1      0.007142 2.49512e-03 1.84079e+05 6.21017e+01 1.44197e-03 2.49514e-03 1.88311e+08 6.35302e+04 1.44200e-03 
# 23     1      0.007142 2.49512e-03 3.47430e+05 1.17210e+02 1.44197e-03 2.49513e-03 9.93021e+08 3.35012e+05 1.44199e-03 
# 24     1      0.007142 2.49512e-03 6.55736e+05 2.21222e+02 1.44197e-03 2.49512e-03 1.08181e+09 3.64967e+05 1.44198e-03 
# 25     1      0.007142 2.49512e-03 1.23763e+06 4.17532e+02 1.44197e-03 2.49513e-03 1.21710e+09 4.10609e+05 1.44199e-03 
# 26     1      0.007142 2.49512e-03 2.33589e+06 7.88046e+02 1.44197e-03 2.49592e-03 9.10650e+06 3.07362e+03 1.44318e-03 
# 27     1      0.007142 2.49512e-03 4.40875e+06 1.48735e+03 1.44197e-03 2.49558e-03 1.32075e+07 4.45690e+03 1.44266e-03 
# 28     1      0.007142 2.49512e-03 8.32103e+06 2.80722e+03 1.44197e-03 2.49531e-03 8.32103e+06 2.80755e+03 1.44226e-03 
# 29     1      0.007142 2.49512e-03 1.57050e+07 5.29832e+03 1.44197e-03 2.49523e-03 1.57050e+07 5.29868e+03 1.44214e-03 
# 30     1      0.007142 2.49512e-03 2.96416e+07 1.00000e+04 1.44197e-03 2.49518e-03 2.96416e+07 1.00004e+04 1.44206e-03 
# Model M9 to H10 data (30 points): 42.539 sec elapsed
