# Supplementary material for: Using a model comparison approach to describe the assembly pathway for histone H1
Source: PLoS One. 2018 Jan 19;13(1):e0191562. doi: 10.1371/journal.pone.0191562 (PMC5774818; doi:10.1371/journal.pone.0191562)
Supplement: S1 File — (ZIP) [file pone.0191562.s001.zip › multiplefitPart2H11.R]

# setwd("codes/R/")
rm(list = ls())
source("HistoneH1FRAP.R")
source("resultsFunctions.R")


data <- as.list( read.csv("H11.csv") )
data$r1 <- 0.74146762513052
data$twoh <- 1.5
data$name <- "H11"

load("fitH11.Rdata")

set.seed(9841)

multfitH11 <- list()
for (model in c("M6", "M7", "M8", "M9")){
    multfit <- MultipleFit2HistoneH1DataPart2(data, model, fitH11$M0D$par)
    multfitH11[[model]] <- multfit
}

# Conv flag 0 means true convergence

## Results
 # Fit of model M6 to H11 data from different initial parameters
# Iter   Conv   RSS         gamma_b0    gamma_u0      eta_b0      eta_u0     gamma_b     gamma_u       eta_b       eta_u 
# 1      1      0.130624 2.54475e-01 1.00000e-04 6.80924e-04 2.79100e-03 2.02054e-02 1.22371e-02 1.73265e-01 2.53076e-01 
# 2      1      1.404197 4.80293e-01 1.88739e-04 6.80924e-04 2.79100e-03 1.05337e-02 2.70406e-01 8.17232e+01 3.84704e+00 
# 3      1      0.129783 9.06502e-01 3.56225e-04 6.80924e-04 2.79100e-03 2.12256e-02 1.46370e-02 6.32385e-02 6.79610e-02 
# 4      0      0.003420 1.71092e+00 6.72336e-04 6.80924e-04 2.79100e-03 1.27530e-01 2.41163e-02 1.59320e-03 3.59354e-03 
# 5      0      0.003420 3.22918e+00 1.26896e-03 6.80924e-04 2.79100e-03 1.27530e-01 2.41163e-02 1.59320e-03 3.59353e-03 
# 6      0      0.003420 6.09474e+00 2.39503e-03 6.80924e-04 2.79100e-03 1.27530e-01 2.41163e-02 1.59320e-03 3.59354e-03 
# 7      1      2.120434 1.15032e+01 4.52035e-03 6.80924e-04 2.79100e-03 3.81785e-01 5.37691e-03 3.55200e-04 2.78513e-03 
# 8      0      0.003420 2.17110e+01 8.53168e-03 6.80924e-04 2.79100e-03 1.27530e-01 2.41163e-02 1.59320e-03 3.59354e-03 
# 9      1      0.000721 4.09771e+01 1.61026e-02 6.80924e-04 2.79100e-03 2.47607e+08 9.84913e+04 5.83291e-04 2.64904e-03 
# 10     1      0.000721 7.73398e+01 3.03920e-02 6.80924e-04 2.79100e-03 3.37096e+08 1.34088e+05 5.83292e-04 2.64904e-03 
# 11     1      0.000721 1.45971e+02 5.73615e-02 6.80924e-04 2.79100e-03 4.11845e+08 1.63821e+05 5.83291e-04 2.64904e-03 
# 12     1      0.000721 2.75504e+02 1.08264e-01 6.80924e-04 2.79100e-03 8.19294e+07 3.25894e+04 5.83290e-04 2.64904e-03 
# 13     1      5.452765 5.19983e+02 2.04336e-01 6.80924e-04 2.79100e-03 0.00000e+00 9.09219e-02 5.83291e-04 2.64904e-03 
# 14     1      0.000721 9.81412e+02 3.85662e-01 6.80924e-04 2.79100e-03 2.35758e+09 9.37783e+05 5.83291e-04 2.64904e-03 
# 15     1      0.000721 1.85231e+03 7.27895e-01 6.80924e-04 2.79100e-03 2.02403e+09 8.05106e+05 5.83290e-04 2.64904e-03 
# 16     1      0.000721 3.49603e+03 1.37382e+00 6.80924e-04 2.79100e-03 5.37890e+08 2.13958e+05 5.83291e-04 2.64904e-03 
# 17     1      0.000721 6.59839e+03 2.59294e+00 6.80924e-04 2.79100e-03 9.52367e+08 3.78826e+05 5.83291e-04 2.64904e-03 
# 18     1      0.000721 1.24537e+04 4.89390e+00 6.80924e-04 2.79100e-03 4.39260e+08 1.74726e+05 5.83291e-04 2.64904e-03 
# 19     1      0.000721 2.35051e+04 9.23671e+00 6.80924e-04 2.79100e-03 4.93271e+08 1.96210e+05 5.83291e-04 2.64904e-03 
# 20     1      0.000721 4.43633e+04 1.74333e+01 6.80924e-04 2.79100e-03 1.25610e+09 4.99643e+05 5.83291e-04 2.64904e-03 
# 21     1      0.000721 8.37309e+04 3.29034e+01 6.80924e-04 2.79100e-03 2.80107e+09 1.11419e+06 5.83290e-04 2.64904e-03 
# 22     1      0.000721 1.58033e+05 6.21017e+01 6.80924e-04 2.79100e-03 6.84740e+09 2.72371e+06 5.83290e-04 2.64904e-03 
# 23     1      0.000721 2.98270e+05 1.17210e+02 6.80924e-04 2.79100e-03 4.54126e+08 1.80639e+05 5.83291e-04 2.64904e-03 
# 24     1      0.000721 5.62953e+05 2.21222e+02 6.80924e-04 2.79100e-03 7.89338e+07 3.13978e+04 5.83293e-04 2.64904e-03 
# 25     1      0.000721 1.06251e+06 4.17532e+02 6.80924e-04 2.79100e-03 1.04312e+08 4.14927e+04 5.83292e-04 2.64904e-03 
# 26     1      0.000721 2.00538e+06 7.88046e+02 6.80924e-04 2.79100e-03 1.61431e+08 6.42131e+04 5.83292e-04 2.64904e-03 
# 27     1      0.000721 3.78493e+06 1.48735e+03 6.80924e-04 2.79100e-03 9.39069e+07 3.73549e+04 5.83356e-04 2.64916e-03 
# 28     1      0.000721 7.14365e+06 2.80722e+03 6.80924e-04 2.79100e-03 7.14366e+06 2.84162e+03 5.83319e-04 2.64909e-03 
# 29     1      0.000721 1.34829e+07 5.29832e+03 6.80924e-04 2.79100e-03 1.34829e+07 5.36320e+03 5.83306e-04 2.64907e-03 
# 30     1      0.000721 2.54475e+07 1.00000e+04 6.80924e-04 2.79100e-03 2.54475e+07 1.01224e+04 5.83298e-04 2.64905e-03 
# Model M6 to H11 data (30 points): 46.637 sec elapsed


 # Fit of model M7 to H11 data from different initial parameters
# Iter   Conv   RSS         kappa_b0    kappa_u0    gamma_b0    gamma_u0     kappa_b     kappa_u     gamma_b     gamma_u 
# 1      1      0.000721 1.73278e+00 2.79100e-03 2.54475e-01 1.00000e-04 6.78985e+07 2.70083e+04 1.46639e+00 2.64904e-03 
# 2      1      0.000721 1.73278e+00 2.79100e-03 4.80293e-01 1.88739e-04 5.84748e+07 2.32598e+04 1.46639e+00 2.64904e-03 
# 3      0      0.003420 1.73278e+00 2.79100e-03 9.06502e-01 3.56225e-04 1.17109e-01 2.59654e-02 1.04216e-02 3.33762e-03 
# 4      0      0.003420 1.73278e+00 2.79100e-03 1.71092e+00 6.72336e-04 1.17109e-01 2.59654e-02 1.04216e-02 3.33763e-03 
# 6      1      0.012468 1.73278e+00 2.79100e-03 6.09474e+00 2.39503e-03 5.63635e+02 2.21611e-01 1.18947e+00 2.59908e-03 
# 7      1      1.113056 1.73278e+00 2.79100e-03 1.15032e+01 4.52035e-03 1.01081e-14 3.87409e-03 2.55831e-01 5.90613e-03 
# 9      1      0.000721 1.73278e+00 2.79100e-03 4.09771e+01 1.61026e-02 1.46639e+00 2.64904e-03 7.96129e+07 3.16679e+04 
# 10     1      0.004417 1.73278e+00 2.79100e-03 7.73398e+01 3.03920e-02 9.46982e-01 2.06150e-03 1.94605e+03 6.91010e-01 
# 11     1      0.000721 1.73278e+00 2.79100e-03 1.45971e+02 5.73615e-02 1.46639e+00 2.64904e-03 6.60935e+08 2.62902e+05 
# 12     1      0.000721 1.73278e+00 2.79100e-03 2.75504e+02 1.08264e-01 1.46639e+00 2.64904e-03 4.92737e+08 1.95998e+05 
# 13     1      0.000721 1.73278e+00 2.79100e-03 5.19983e+02 2.04336e-01 1.46639e+00 2.64904e-03 1.24319e+09 4.94507e+05 
# 14     1      0.000721 1.73278e+00 2.79100e-03 9.81412e+02 3.85662e-01 1.46639e+00 2.64904e-03 3.18769e+08 1.26798e+05 
# 15     1      0.000721 1.73278e+00 2.79100e-03 1.85231e+03 7.27895e-01 1.46639e+00 2.64904e-03 2.57586e+09 1.02461e+06 
# 16     1      0.000721 1.73278e+00 2.79100e-03 3.49603e+03 1.37382e+00 1.46639e+00 2.64904e-03 1.28359e+09 5.10579e+05 
# 17     1      0.000721 1.73278e+00 2.79100e-03 6.59839e+03 2.59294e+00 1.46639e+00 2.64904e-03 5.41753e+08 2.15495e+05 
# 18     1      0.000721 1.73278e+00 2.79100e-03 1.24537e+04 4.89390e+00 1.46639e+00 2.64904e-03 4.92721e+08 1.95991e+05 
# 19     1      0.000721 1.73278e+00 2.79100e-03 2.35051e+04 9.23671e+00 1.46639e+00 2.64904e-03 3.18412e+09 1.26656e+06 
# 20     1      0.000721 1.73278e+00 2.79100e-03 4.43633e+04 1.74333e+01 1.46639e+00 2.64904e-03 3.75485e+08 1.49358e+05 
# 21     1      0.000721 1.73278e+00 2.79100e-03 8.37309e+04 3.29034e+01 1.46639e+00 2.64904e-03 2.64805e+09 1.05332e+06 
# 22     1      0.000721 1.73278e+00 2.79100e-03 1.58033e+05 6.21017e+01 1.46640e+00 2.64905e-03 3.75378e+07 1.49316e+04 
# 23     1      0.000721 1.73278e+00 2.79100e-03 2.98270e+05 1.17210e+02 1.46641e+00 2.64906e-03 1.27383e+07 5.06702e+03 
# 24     1      0.000721 1.73278e+00 2.79100e-03 5.62953e+05 2.21222e+02 1.46640e+00 2.64906e-03 2.04367e+07 8.12925e+03 
# 25     1      0.000721 1.73278e+00 2.79100e-03 1.06251e+06 4.17532e+02 1.46639e+00 2.64904e-03 6.34621e+07 2.52436e+04 
# 26     1      0.000721 1.73278e+00 2.79100e-03 2.00538e+06 7.88046e+02 1.46639e+00 2.64904e-03 9.56911e+07 3.80634e+04 
# 27     1      0.000721 1.73278e+00 2.79100e-03 3.78493e+06 1.48735e+03 1.46639e+00 2.64904e-03 5.34917e+08 2.12776e+05 
# 28     1      0.000721 1.73278e+00 2.79100e-03 7.14365e+06 2.80722e+03 1.46643e+00 2.64909e-03 7.14366e+06 2.84162e+03 
# 29     1      0.000721 1.73278e+00 2.79100e-03 1.34829e+07 5.29832e+03 1.46641e+00 2.64906e-03 1.34829e+07 5.36320e+03 
# 30     1      0.000721 1.73278e+00 2.79100e-03 2.54475e+07 1.00000e+04 1.46640e+00 2.64905e-03 2.54475e+07 1.01224e+04 
# Model M7 to H11 data (30 points): 41.666 sec elapsed


 # Fit of model M8 to H11 data from different initial parameters
# Iter   Conv   RSS         kappa_b0    gamma_b0    gamma_u0      eta_u0     kappa_b     gamma_b     gamma_u       eta_u 
# 1      1      0.130656 1.73278e+00 2.54475e-01 1.00000e-04 2.79100e-03 0.00000e+00 1.99674e-02 7.18308e-03 7.78293e+05 
# 2      1      0.130656 1.73278e+00 4.80293e-01 1.88739e-04 2.79100e-03 1.99523e-02 2.84217e-14 7.18308e-03 9.49288e+00 
# 3      1      0.130656 1.73278e+00 9.06502e-01 3.56225e-04 2.79100e-03 1.99553e-02 0.00000e+00 7.18308e-03 1.18614e+01 
# 6      1      1.019253 1.73278e+00 6.09474e+00 2.39503e-03 2.79100e-03 3.35190e-14 8.44720e-01 6.47749e-03 6.95997e-03 
# 8      1      0.000721 1.73278e+00 2.17110e+01 8.53168e-03 2.79100e-03 1.46642e+00 7.31734e+06 2.91071e+03 2.64908e-03 
# 9      1      0.000721 1.73278e+00 4.09771e+01 1.61026e-02 2.79100e-03 1.46639e+00 1.17260e+08 4.66429e+04 2.64904e-03 
# 10     1      0.000721 1.73278e+00 7.73398e+01 3.03920e-02 2.79100e-03 1.46639e+00 3.92293e+08 1.56044e+05 2.64904e-03 
# 11     1      0.000721 1.73278e+00 1.45971e+02 5.73615e-02 2.79100e-03 1.46639e+00 2.21952e+08 8.82866e+04 2.64904e-03 
# 12     1      0.000721 1.73278e+00 2.75504e+02 1.08264e-01 2.79100e-03 1.46639e+00 5.90008e+08 2.34690e+05 2.64904e-03 
# 13     1      0.000721 1.73278e+00 5.19983e+02 2.04336e-01 2.79100e-03 1.46639e+00 2.08360e+08 8.28801e+04 2.64904e-03 
# 14     1      0.000721 1.73278e+00 9.81412e+02 3.85662e-01 2.79100e-03 1.46639e+00 1.03719e+09 4.12565e+05 2.64904e-03 
# 15     1      0.000721 1.73278e+00 1.85231e+03 7.27895e-01 2.79100e-03 1.46639e+00 1.18903e+09 4.72965e+05 2.64904e-03 
# 16     1      0.000721 1.73278e+00 3.49603e+03 1.37382e+00 2.79100e-03 1.46639e+00 4.31501e+09 1.71639e+06 2.64904e-03 
# 17     1      0.000721 1.73278e+00 6.59839e+03 2.59294e+00 2.79100e-03 1.46639e+00 8.30793e+08 3.30467e+05 2.64904e-03 
# 18     1      0.000721 1.73278e+00 1.24537e+04 4.89390e+00 2.79100e-03 1.46639e+00 1.13122e+09 4.49969e+05 2.64904e-03 
# 19     1      0.000721 1.73278e+00 2.35051e+04 9.23671e+00 2.79100e-03 1.46639e+00 8.49273e+08 3.37818e+05 2.64904e-03 
# 20     1      0.000721 1.73278e+00 4.43633e+04 1.74333e+01 2.79100e-03 1.46639e+00 1.16942e+10 4.65165e+06 2.64904e-03 
# 21     1      0.000721 1.73278e+00 8.37309e+04 3.29034e+01 2.79100e-03 1.46639e+00 4.42785e+08 1.76128e+05 2.64904e-03 
# 22     1      0.000721 1.73278e+00 1.58033e+05 6.21017e+01 2.79100e-03 1.46633e+00 3.20481e+07 1.27477e+04 2.64898e-03 
# 23     1      0.000721 1.73278e+00 2.98270e+05 1.17210e+02 2.79100e-03 1.46640e+00 4.45866e+07 1.77354e+04 2.64905e-03 
# 24     1      0.000721 1.73278e+00 5.62953e+05 2.21222e+02 2.79100e-03 1.46639e+00 1.07717e+08 4.28471e+04 2.64904e-03 
# 25     1      0.000721 1.73278e+00 1.06251e+06 4.17532e+02 2.79100e-03 1.46639e+00 5.30186e+07 2.10895e+04 2.64904e-03 
# 26     1      0.000721 1.73278e+00 2.00538e+06 7.88046e+02 2.79100e-03 1.46639e+00 5.07843e+09 2.02006e+06 2.64905e-03 
# 27     1      0.000721 1.73278e+00 3.78493e+06 1.48735e+03 2.79100e-03 1.46639e+00 2.70472e+08 1.07587e+05 2.64904e-03 
# 28     1      0.000721 1.73278e+00 7.14365e+06 2.80722e+03 2.79100e-03 1.46643e+00 7.14366e+06 2.84162e+03 2.64909e-03 
# 29     1      0.000721 1.73278e+00 1.34829e+07 5.29832e+03 2.79100e-03 1.46641e+00 1.34829e+07 5.36319e+03 2.64906e-03 
# 30     1      0.000721 1.73278e+00 2.54475e+07 1.00000e+04 2.79100e-03 1.46640e+00 2.54475e+07 1.01224e+04 2.64905e-03 
# Model M8 to H11 data (30 points): 39.783 sec elapsed


 # Fit of model M9 to H11 data from different initial parameters
# Iter   Conv   RSS         kappa_u0    gamma_b0    gamma_u0      eta_b0     kappa_u     gamma_b     gamma_u       eta_b 
# 1      1      0.130656 2.79100e-03 2.54475e-01 1.00000e-04 6.80924e-04 5.22645e+01 1.99672e-02 6.64934e-03 5.33737e-04 
# 2      0      0.003420 2.79100e-03 4.80293e-01 1.88739e-04 6.80924e-04 3.33762e-03 1.27530e-01 2.41163e-02 1.84911e-03 
# 3      1      2.661546 2.79100e-03 9.06502e-01 3.56225e-04 6.80924e-04 1.50859e-02 3.48157e-02 5.06892e-02 6.21703e-03 
# 4      1      1.746294 2.79100e-03 1.71092e+00 6.72336e-04 6.80924e-04 2.92037e-03 1.06033e-03 6.34554e-18 7.38803e+00 
# 5      1      2.629411 2.79100e-03 3.22918e+00 1.26896e-03 6.80924e-04 4.56785e-03 2.40694e-01 3.91152e-03 2.14941e-04 
# 8      1      0.070752 2.79100e-03 2.17110e+01 8.53168e-03 6.80924e-04 5.55257e-03 6.28606e+00 3.61051e-02 4.58465e-03 
# 9      1      0.000721 2.79100e-03 4.09771e+01 1.61026e-02 6.80924e-04 2.64904e-03 3.86858e+07 1.53882e+04 5.83295e-04 
# 10     1      0.000721 2.79100e-03 7.73398e+01 3.03920e-02 6.80924e-04 2.64904e-03 4.86658e+08 1.93580e+05 5.83291e-04 
# 11     1      0.000721 2.79100e-03 1.45971e+02 5.73615e-02 6.80924e-04 2.64904e-03 4.35285e+08 1.73145e+05 5.83291e-04 
# 12     1      0.000721 2.79100e-03 2.75504e+02 1.08264e-01 6.80924e-04 2.64904e-03 8.70984e+08 3.46454e+05 5.83291e-04 
# 13     1      0.000721 2.79100e-03 5.19983e+02 2.04336e-01 6.80924e-04 2.64904e-03 2.10921e+09 8.38988e+05 5.83290e-04 
# 14     1      0.000721 2.79100e-03 9.81412e+02 3.85662e-01 6.80924e-04 2.64904e-03 1.55929e+09 6.20242e+05 5.83290e-04 
# 15     1      0.000721 2.79100e-03 1.85231e+03 7.27895e-01 6.80924e-04 2.64904e-03 2.33671e+09 9.29483e+05 5.83291e-04 
# 16     1      0.000721 2.79100e-03 3.49603e+03 1.37382e+00 6.80924e-04 2.64904e-03 2.37860e+08 9.46144e+04 5.83291e-04 
# 17     1      0.000721 2.79100e-03 6.59839e+03 2.59294e+00 6.80924e-04 2.64904e-03 1.28379e+09 5.10658e+05 5.83291e-04 
# 18     1      0.000721 2.79100e-03 1.24537e+04 4.89390e+00 6.80924e-04 2.64904e-03 3.65980e+09 1.45577e+06 5.83290e-04 
# 19     1      0.000721 2.79100e-03 2.35051e+04 9.23671e+00 6.80924e-04 2.64904e-03 1.15281e+09 4.58559e+05 5.83291e-04 
# 20     1      0.000721 2.79100e-03 4.43633e+04 1.74333e+01 6.80924e-04 2.64904e-03 1.41046e+09 5.61043e+05 5.83291e-04 
# 21     1      0.000721 2.79100e-03 8.37309e+04 3.29034e+01 6.80924e-04 2.64904e-03 3.53668e+09 1.40680e+06 5.83291e-04 
# 22     1      0.000721 2.79100e-03 1.58033e+05 6.21017e+01 6.80924e-04 2.64904e-03 3.59347e+09 1.42939e+06 5.83290e-04 
# 23     1      0.000721 2.79100e-03 2.98270e+05 1.17210e+02 6.80924e-04 2.64904e-03 3.36860e+08 1.33994e+05 5.83291e-04 
# 24     1      0.000721 2.79100e-03 5.62953e+05 2.21222e+02 6.80924e-04 2.64905e-03 3.45274e+07 1.37341e+04 5.83296e-04 
# 25     1      0.000721 2.79100e-03 1.06251e+06 4.17532e+02 6.80924e-04 2.64904e-03 7.13659e+07 2.83875e+04 5.83293e-04 
# 26     1      0.000721 2.79100e-03 2.00538e+06 7.88046e+02 6.80924e-04 2.64887e-03 4.76648e+07 1.89589e+04 5.83199e-04 
# 27     1      0.000721 2.79100e-03 3.78493e+06 1.48735e+03 6.80924e-04 2.64904e-03 5.41598e+08 2.15433e+05 5.83291e-04 
# 28     1      0.000721 2.79100e-03 7.14365e+06 2.80722e+03 6.80924e-04 2.64909e-03 7.14366e+06 2.84162e+03 5.83319e-04 
# 29     1      0.000721 2.79100e-03 1.34829e+07 5.29832e+03 6.80924e-04 2.64906e-03 1.34829e+07 5.36319e+03 5.83305e-04 
# 30     1      0.000721 2.79100e-03 2.54475e+07 1.00000e+04 6.80924e-04 2.64905e-03 2.54475e+07 1.01224e+04 5.83298e-04 
# Model M9 to H11 data (30 points): 40.822 sec elapsed
