# Supplementary material for: Using a model comparison approach to describe the assembly pathway for histone H1
Source: PLoS One. 2018 Jan 19;13(1):e0191562. doi: 10.1371/journal.pone.0191562 (PMC5774818; doi:10.1371/journal.pone.0191562)
Supplement: S1 File — (ZIP) [file pone.0191562.s001.zip › multiplefitPart2H12.R]

# setwd("codes/R/")
rm(list = ls())
source("HistoneH1FRAP.R")
source("resultsFunctions.R")


data <- as.list( read.csv("H12.csv") )
data$r1 <- 0.74146762513052
data$twoh <- 1.5
data$name <- "H12"

load("fitH12.Rdata")

set.seed(9841)

multfitH12 <- list()
for (model in c("M6", "M7", "M8", "M9")){
    multfit <- MultipleFit2HistoneH1DataPart2(data, model, fitH12$M0D$par)
    multfitH12[[model]] <- multfit
}

# Conv flag 0 means true convergence

## Results
 # Fit of model M6 to H12 data from different initial parameters
# Iter   Conv   RSS         gamma_b0    gamma_u0      eta_b0      eta_u0     gamma_b     gamma_u       eta_b       eta_u 
# 2      1      0.102656 3.01819e-01 1.88739e-04 7.81607e-04 5.41124e-03 6.23067e-02 1.62398e-02 1.41213e+00 7.03168e+02 
# 3      1      2.424182 5.69651e-01 3.56225e-04 7.81607e-04 5.41124e-03 4.27702e-02 2.09777e+00 3.34287e+02 8.74622e+00 
# 4      1      0.496340 1.07515e+00 6.72336e-04 7.81607e-04 5.41124e-03 1.12510e-01 2.94998e-02 8.01892e-02 2.34311e+01 
# 5      1      0.102541 2.02924e+00 1.26896e-03 7.81607e-04 5.41124e-03 6.66929e-02 6.93139e-02 6.02165e-01 1.99519e-01 
# 6      0      0.002233 3.82997e+00 2.39503e-03 7.81607e-04 5.41124e-03 4.05836e-01 4.91267e-02 3.79864e-03 8.67439e-03 
# 7      1      3.413689 7.22865e+00 4.52035e-03 7.81607e-04 5.41124e-03 4.26139e-04 1.02375e-02 1.24267e-03 7.93645e-04 
# 9      1      0.055940 2.57502e+01 1.61026e-02 7.81607e-04 5.41124e-03 2.60115e+00 5.27444e-02 7.59790e-03 1.54354e-02 
# 10     0      0.000428 4.86008e+01 3.03920e-02 7.81607e-04 5.41124e-03 8.27478e+02 6.29531e-01 1.24874e-03 6.38949e-03 
# 11     0      0.000428 9.17287e+01 5.73615e-02 7.81607e-04 5.41124e-03 8.27480e+02 6.29532e-01 1.24873e-03 6.38949e-03 
# 12     0      0.000428 1.73128e+02 1.08264e-01 7.81607e-04 5.41124e-03 8.27481e+02 6.29533e-01 1.24873e-03 6.38948e-03 
# 13     0      0.000428 3.26760e+02 2.04336e-01 7.81607e-04 5.41124e-03 8.27479e+02 6.29532e-01 1.24873e-03 6.38949e-03 
# 14     0      0.000428 6.16725e+02 3.85662e-01 7.81607e-04 5.41124e-03 8.27480e+02 6.29532e-01 1.24873e-03 6.38949e-03 
# 15     0      0.000428 1.16400e+03 7.27895e-01 7.81607e-04 5.41124e-03 8.27480e+02 6.29532e-01 1.24873e-03 6.38949e-03 
# 16     0      0.000428 2.19693e+03 1.37382e+00 7.81607e-04 5.41124e-03 8.27480e+02 6.29532e-01 1.24873e-03 6.38949e-03 
# 17     0      0.000428 4.14646e+03 2.59294e+00 7.81607e-04 5.41124e-03 8.27481e+02 6.29533e-01 1.24873e-03 6.38949e-03 
# 18     0      0.000428 7.82600e+03 4.89390e+00 7.81607e-04 5.41124e-03 8.27482e+02 6.29533e-01 1.24873e-03 6.38948e-03 
# 19     0      0.000428 1.47707e+04 9.23671e+00 7.81607e-04 5.41124e-03 8.27481e+02 6.29533e-01 1.24874e-03 6.38949e-03 
# 20     0      0.000428 2.78781e+04 1.74333e+01 7.81607e-04 5.41124e-03 8.27482e+02 6.29533e-01 1.24873e-03 6.38948e-03 
# 21     0      0.000428 5.26170e+04 3.29034e+01 7.81607e-04 5.41124e-03 8.27483e+02 6.29534e-01 1.24873e-03 6.38948e-03 
# 22     0      0.000428 9.93088e+04 6.21017e+01 7.81607e-04 5.41124e-03 8.27481e+02 6.29533e-01 1.24873e-03 6.38948e-03 
# 23     0      0.000428 1.87435e+05 1.17210e+02 7.81607e-04 5.41124e-03 8.27481e+02 6.29533e-01 1.24873e-03 6.38948e-03 
# 24     0      0.000428 3.53763e+05 2.21222e+02 7.81607e-04 5.41124e-03 8.27481e+02 6.29533e-01 1.24873e-03 6.38949e-03 
# 25     0      0.000428 6.67689e+05 4.17532e+02 7.81607e-04 5.41124e-03 8.27480e+02 6.29532e-01 1.24873e-03 6.38949e-03 
# 26     0      0.000428 1.26019e+06 7.88046e+02 7.81607e-04 5.41124e-03 8.27480e+02 6.29533e-01 1.24873e-03 6.38949e-03 
# 27     1      0.000901 2.37847e+06 1.48735e+03 7.81607e-04 5.41124e-03 2.24703e+03 1.47640e+00 8.30105e-04 5.50884e-03 
# 28     1      0.001614 4.48911e+06 2.80722e+03 7.81607e-04 5.41124e-03 8.00979e+03 5.09173e+00 7.69738e-04 5.38680e-03 
# 29     1      0.002011 8.47271e+06 5.29832e+03 7.81607e-04 5.41124e-03 8.47270e+06 5.29171e+03 7.34671e-04 5.29694e-03 
# 30     1      0.002011 1.59913e+07 1.00000e+04 7.81607e-04 5.41124e-03 1.59913e+07 9.98747e+03 7.34658e-04 5.29691e-03 
# Model M6 to H12 data (30 points): 30.867 sec elapsed


 # Fit of model M7 to H12 data from different initial parameters
# Iter   Conv   RSS         kappa_b0    kappa_u0    gamma_b0    gamma_u0     kappa_b     kappa_u     gamma_b     gamma_u 
# 1      0      0.000428 1.24989e+00 5.41124e-03 1.59913e-01 1.00000e-04 8.25807e+02 6.30793e-01 1.67176e+00 6.37671e-03 
# 2      0      0.000428 1.24989e+00 5.41124e-03 3.01819e-01 1.88739e-04 8.25808e+02 6.30793e-01 1.67176e+00 6.37671e-03 
# 3      0      0.000428 1.24989e+00 5.41124e-03 5.69651e-01 3.56225e-04 8.25806e+02 6.30792e-01 1.67176e+00 6.37671e-03 
# 4      0      0.000428 1.24989e+00 5.41124e-03 1.07515e+00 6.72336e-04 8.25808e+02 6.30794e-01 1.67176e+00 6.37671e-03 
# 5      0      0.002233 1.24989e+00 5.41124e-03 2.02924e+00 1.26896e-03 3.65612e-01 5.36579e-02 4.02246e-02 7.94189e-03 
# 7      1      0.851550 1.24989e+00 5.41124e-03 7.22865e+00 4.52035e-03 4.56462e+00 5.17349e-02 4.10892e-01 1.42439e+00 
# 9      0      0.000428 1.24989e+00 5.41124e-03 2.57502e+01 1.61026e-02 1.67176e+00 6.37671e-03 8.25807e+02 6.30793e-01 
# 11     0      0.000428 1.24989e+00 5.41124e-03 9.17287e+01 5.73615e-02 1.67176e+00 6.37671e-03 8.25808e+02 6.30794e-01 
# 12     0      0.000428 1.24989e+00 5.41124e-03 1.73128e+02 1.08264e-01 1.67176e+00 6.37671e-03 8.25807e+02 6.30793e-01 
# 13     0      0.000428 1.24989e+00 5.41124e-03 3.26760e+02 2.04336e-01 1.67176e+00 6.37671e-03 8.25808e+02 6.30794e-01 
# 14     0      0.000428 1.24989e+00 5.41124e-03 6.16725e+02 3.85662e-01 1.67176e+00 6.37671e-03 8.25810e+02 6.30795e-01 
# 15     0      0.000428 1.24989e+00 5.41124e-03 1.16400e+03 7.27895e-01 1.67176e+00 6.37671e-03 8.25809e+02 6.30794e-01 
# 16     0      0.000428 1.24989e+00 5.41124e-03 2.19693e+03 1.37382e+00 1.67176e+00 6.37671e-03 8.25809e+02 6.30794e-01 
# 17     0      0.000428 1.24989e+00 5.41124e-03 4.14646e+03 2.59294e+00 1.67176e+00 6.37671e-03 8.25810e+02 6.30795e-01 
# 18     1      0.000770 1.24989e+00 5.41124e-03 7.82600e+03 4.89390e+00 1.37372e+00 5.74343e-03 1.86557e+03 1.27311e+00 
# 19     0      0.000428 1.24989e+00 5.41124e-03 1.47707e+04 9.23671e+00 1.67176e+00 6.37671e-03 8.25808e+02 6.30793e-01 
# 20     0      0.000428 1.24989e+00 5.41124e-03 2.78781e+04 1.74333e+01 1.67176e+00 6.37671e-03 8.25808e+02 6.30794e-01 
# 21     0      0.000428 1.24989e+00 5.41124e-03 5.26170e+04 3.29034e+01 1.67176e+00 6.37671e-03 8.25807e+02 6.30793e-01 
# 22     1      0.000672 1.24989e+00 5.41124e-03 9.93088e+04 6.21017e+01 1.41871e+00 5.84351e-03 1.57269e+03 1.09452e+00 
# 23     1      0.000428 1.24989e+00 5.41124e-03 1.87435e+05 1.17210e+02 1.67176e+00 6.37670e-03 8.25811e+02 6.30796e-01 
# 24     1      0.000864 1.24989e+00 5.41124e-03 3.53763e+05 2.21222e+02 1.35120e+00 5.69505e-03 2.13574e+03 1.44382e+00 
# 25     1      0.000765 1.24989e+00 5.41124e-03 6.67689e+05 4.17532e+02 1.38415e+00 5.76741e-03 1.84179e+03 1.26105e+00 
# 26     1      0.000903 1.24989e+00 5.41124e-03 1.26019e+06 7.88046e+02 1.34443e+00 5.66120e-03 2.29378e+03 1.53694e+00 
# 27     1      0.000428 1.24989e+00 5.41124e-03 2.37847e+06 1.48735e+03 1.67051e+00 6.37462e-03 8.30796e+02 6.34069e-01 
# 28     1      0.001616 1.24989e+00 5.41124e-03 4.48911e+06 2.80722e+03 1.21400e+00 5.38266e-03 8.05849e+03 5.12202e+00 
# 29     1      0.002011 1.24989e+00 5.41124e-03 8.47271e+06 5.29832e+03 1.17630e+00 5.29693e-03 8.47270e+06 5.29171e+03 
# 30     1      0.002011 1.24989e+00 5.41124e-03 1.59913e+07 1.00000e+04 1.17629e+00 5.29690e-03 1.59913e+07 9.98746e+03 
# Model M7 to H12 data (30 points): 29.532 sec elapsed


 # Fit of model M8 to H12 data from different initial parameters
# Iter   Conv   RSS         kappa_b0    gamma_b0    gamma_u0      eta_u0     kappa_b     gamma_b     gamma_u       eta_u 
# 1      1      0.102656 1.24989e+00 1.59913e-01 1.00000e-04 5.41124e-03 2.91654e-02 3.31403e-02 1.62073e-02 4.55633e+02 
# 2      1      0.102656 1.24989e+00 3.01819e-01 1.88739e-04 5.41124e-03 5.49873e-02 7.31890e-03 1.62073e-02 1.88518e+03 
# 3      1      0.102656 1.24989e+00 5.69651e-01 3.56225e-04 5.41124e-03 2.44511e-02 3.78341e-02 1.62073e-02 1.84687e+01 
# 4      1      0.102656 1.24989e+00 1.07515e+00 6.72336e-04 5.41124e-03 6.22840e-02 0.00000e+00 1.62073e-02 4.45104e+01 
# 6      1      0.102656 1.24989e+00 3.82997e+00 2.39503e-03 5.41124e-03 0.00000e+00 6.23067e-02 1.62073e-02 1.41356e+01 
# 7      0      0.000428 1.24989e+00 7.22865e+00 4.52035e-03 5.41124e-03 1.65486e+00 8.25826e+02 6.30794e-01 6.37671e-03 
# 8      0      0.000428 1.24989e+00 1.36433e+01 8.53168e-03 5.41124e-03 1.65486e+00 8.25827e+02 6.30795e-01 6.37671e-03 
# 10     0      0.000428 1.24989e+00 4.86008e+01 3.03920e-02 5.41124e-03 1.65486e+00 8.25826e+02 6.30794e-01 6.37671e-03 
# 11     0      0.000428 1.24989e+00 9.17287e+01 5.73615e-02 5.41124e-03 1.65486e+00 8.25825e+02 6.30794e-01 6.37671e-03 
# 12     0      0.000428 1.24989e+00 1.73128e+02 1.08264e-01 5.41124e-03 1.65486e+00 8.25826e+02 6.30794e-01 6.37671e-03 
# 13     0      0.000428 1.24989e+00 3.26760e+02 2.04336e-01 5.41124e-03 1.65486e+00 8.25824e+02 6.30793e-01 6.37671e-03 
# 14     0      0.000428 1.24989e+00 6.16725e+02 3.85662e-01 5.41124e-03 1.65486e+00 8.25823e+02 6.30793e-01 6.37671e-03 
# 15     0      0.000428 1.24989e+00 1.16400e+03 7.27895e-01 5.41124e-03 1.65486e+00 8.25826e+02 6.30794e-01 6.37671e-03 
# 16     0      0.000428 1.24989e+00 2.19693e+03 1.37382e+00 5.41124e-03 1.65486e+00 8.25825e+02 6.30794e-01 6.37671e-03 
# 17     0      0.000428 1.24989e+00 4.14646e+03 2.59294e+00 5.41124e-03 1.65486e+00 8.25827e+02 6.30795e-01 6.37671e-03 
# 18     0      0.000428 1.24989e+00 7.82600e+03 4.89390e+00 5.41124e-03 1.65486e+00 8.25825e+02 6.30794e-01 6.37671e-03 
# 19     0      0.000428 1.24989e+00 1.47707e+04 9.23671e+00 5.41124e-03 1.65486e+00 8.25826e+02 6.30794e-01 6.37671e-03 
# 20     0      0.000428 1.24989e+00 2.78781e+04 1.74333e+01 5.41124e-03 1.65486e+00 8.25823e+02 6.30793e-01 6.37671e-03 
# 21     0      0.000428 1.24989e+00 5.26170e+04 3.29034e+01 5.41124e-03 1.65486e+00 8.25825e+02 6.30794e-01 6.37671e-03 
# 22     0      0.000428 1.24989e+00 9.93088e+04 6.21017e+01 5.41124e-03 1.65486e+00 8.25827e+02 6.30795e-01 6.37671e-03 
# 23     0      0.000428 1.24989e+00 1.87435e+05 1.17210e+02 5.41124e-03 1.65486e+00 8.25825e+02 6.30794e-01 6.37671e-03 
# 25     1      0.000636 1.24989e+00 6.67689e+05 4.17532e+02 5.41124e-03 1.44101e+00 1.52174e+03 1.06116e+00 5.90659e-03 
# 27     1      0.000428 1.24989e+00 2.37847e+06 1.48735e+03 5.41124e-03 1.65773e+00 8.17380e+02 6.25457e-01 6.38307e-03 
# 28     1      0.001654 1.24989e+00 4.48911e+06 2.80722e+03 5.41124e-03 1.20840e+00 8.95324e+03 5.68099e+00 5.37435e-03 
# 29     1      0.002011 1.24989e+00 8.47271e+06 5.29832e+03 5.41124e-03 1.17630e+00 8.47270e+06 5.29171e+03 5.29693e-03 
# 30     1      0.002011 1.24989e+00 1.59913e+07 1.00000e+04 5.41124e-03 1.17629e+00 1.59913e+07 9.98746e+03 5.29690e-03 
# Model M8 to H12 data (30 points): 26.822 sec elapsed


 # Fit of model M9 to H12 data from different initial parameters
# Iter   Conv   RSS         kappa_u0    gamma_b0    gamma_u0      eta_b0     kappa_u     gamma_b     gamma_u       eta_b 
# 1      1      4.913678 5.41124e-03 1.59913e-01 1.00000e-04 7.81607e-04 1.50277e-02 2.65404e-04 1.58296e-01 1.27113e-01 
# 3      0      0.102656 5.41124e-03 5.69651e-01 3.56225e-04 7.81607e-04 1.78328e+00 6.23067e-02 1.62073e-02 0.00000e+00 
# 4      1      4.787474 5.41124e-03 1.07515e+00 6.72336e-04 7.81607e-04 2.75193e+00 3.86415e-01 0.00000e+00 1.08468e+00 
# 5      1      0.049782 5.41124e-03 2.02924e+00 1.26896e-03 7.81607e-04 1.36304e-02 2.94540e-01 1.16455e-01 3.17612e-02 
# 6      1      1.162534 5.41124e-03 3.82997e+00 2.39503e-03 7.81607e-04 5.99782e+01 2.39047e-01 5.08829e-02 1.54404e-13 
# 7      0      0.002233 5.41124e-03 7.22865e+00 4.52035e-03 7.81607e-04 7.94188e-03 4.05836e-01 4.91267e-02 4.53115e-03 
# 9      1      0.112708 5.41124e-03 2.57502e+01 1.61026e-02 7.81607e-04 1.73255e-02 2.42673e+01 5.82931e-02 1.04167e-02 
# 10     1      0.014186 5.41124e-03 4.86008e+01 3.03920e-02 7.81607e-04 6.47007e-03 1.46145e+02 1.37162e-01 1.38296e-03 
# 11     0      0.000428 5.41124e-03 9.17287e+01 5.73615e-02 7.81607e-04 6.37671e-03 8.27481e+02 6.29533e-01 1.26151e-03 
# 12     0      0.000428 5.41124e-03 1.73128e+02 1.08264e-01 7.81607e-04 6.37671e-03 8.27480e+02 6.29532e-01 1.26151e-03 
# 13     0      0.000428 5.41124e-03 3.26760e+02 2.04336e-01 7.81607e-04 6.37671e-03 8.27480e+02 6.29532e-01 1.26151e-03 
# 14     0      0.000428 5.41124e-03 6.16725e+02 3.85662e-01 7.81607e-04 6.37671e-03 8.27480e+02 6.29532e-01 1.26151e-03 
# 15     0      0.000428 5.41124e-03 1.16400e+03 7.27895e-01 7.81607e-04 6.37671e-03 8.27482e+02 6.29533e-01 1.26151e-03 
# 16     0      0.000428 5.41124e-03 2.19693e+03 1.37382e+00 7.81607e-04 6.37671e-03 8.27481e+02 6.29533e-01 1.26151e-03 
# 17     0      0.000428 5.41124e-03 4.14646e+03 2.59294e+00 7.81607e-04 6.37671e-03 8.27481e+02 6.29533e-01 1.26151e-03 
# 18     0      0.000428 5.41124e-03 7.82600e+03 4.89390e+00 7.81607e-04 6.37671e-03 8.27482e+02 6.29533e-01 1.26151e-03 
# 19     0      0.000428 5.41124e-03 1.47707e+04 9.23671e+00 7.81607e-04 6.37671e-03 8.27481e+02 6.29533e-01 1.26151e-03 
# 20     0      0.000428 5.41124e-03 2.78781e+04 1.74333e+01 7.81607e-04 6.37671e-03 8.27482e+02 6.29533e-01 1.26151e-03 
# 21     0      0.000428 5.41124e-03 5.26170e+04 3.29034e+01 7.81607e-04 6.37671e-03 8.27483e+02 6.29534e-01 1.26151e-03 
# 22     0      0.000428 5.41124e-03 9.93088e+04 6.21017e+01 7.81607e-04 6.37671e-03 8.27480e+02 6.29533e-01 1.26151e-03 
# 23     0      0.000428 5.41124e-03 1.87435e+05 1.17210e+02 7.81607e-04 6.37671e-03 8.27483e+02 6.29534e-01 1.26151e-03 
# 24     0      0.000428 5.41124e-03 3.53763e+05 2.21222e+02 7.81607e-04 6.37671e-03 8.27482e+02 6.29534e-01 1.26151e-03 
# 25     0      0.000428 5.41124e-03 6.67689e+05 4.17532e+02 7.81607e-04 6.37671e-03 8.27481e+02 6.29533e-01 1.26151e-03 
# 26     0      0.000428 5.41124e-03 1.26019e+06 7.88046e+02 7.81607e-04 6.37671e-03 8.27480e+02 6.29532e-01 1.26151e-03 
# 27     1      0.000912 5.41124e-03 2.37847e+06 1.48735e+03 7.81607e-04 5.62929e-03 2.33728e+03 1.55578e+00 8.78122e-04 
# 28     1      0.001606 5.41124e-03 4.48911e+06 2.80722e+03 7.81607e-04 5.38815e-03 7.84123e+03 4.98660e+00 7.71371e-04 
# 29     1      0.002011 5.41124e-03 8.47271e+06 5.29832e+03 7.81607e-04 5.29694e-03 8.47271e+06 5.29171e+03 7.34671e-04 
# 30     1      0.002011 5.41124e-03 1.59913e+07 1.00000e+04 7.81607e-04 5.29690e-03 1.59913e+07 9.98746e+03 7.34654e-04 
# Model M9 to H12 data (30 points): 35.239 sec elapsed
