# Supplementary material for: Using a model comparison approach to describe the assembly pathway for histone H1
Source: PLoS One. 2018 Jan 19;13(1):e0191562. doi: 10.1371/journal.pone.0191562 (PMC5774818; doi:10.1371/journal.pone.0191562)
Supplement: S1 File — (ZIP) [file pone.0191562.s001.zip › multiplefitPart2H13.R]

# setwd("codes/R/")
rm(list = ls())
source("HistoneH1FRAP.R")
source("resultsFunctions.R")


data <- as.list( read.csv("H13.csv") )
data$r1 <- 0.74146762513052
data$twoh <- 1.5
data$name <- "H13"

load("fitH13.Rdata")

set.seed(9841)

multfitH13 <- list()
for (model in c("M6", "M7", "M8", "M9")){
    multfit <- MultipleFit2HistoneH1DataPart2(data, model, fitH13$M0D$par)
    multfitH13[[model]] <- multfit
}

# Conv flag 0 means true convergence

## Results
 # Fit of model M6 to H13 data from different initial parameters
# Iter   Conv   RSS         gamma_b0    gamma_u0      eta_b0      eta_u0     gamma_b     gamma_u       eta_b       eta_u 
# 1      0      0.004056 2.32683e-01 1.00000e-04 6.87710e-04 3.03723e-03 1.86305e-01 2.89249e-02 1.80698e-03 4.08367e-03 
# 2      1      0.131207 4.39164e-01 1.88739e-04 6.87710e-04 3.03723e-03 2.40364e-02 8.34975e-03 8.67362e-19 1.73209e+00 
# 3      0      0.004056 8.28875e-01 3.56225e-04 6.87710e-04 3.03723e-03 1.86305e-01 2.89249e-02 1.80698e-03 4.08367e-03 
# 4      0      0.004056 1.56441e+00 6.72336e-04 6.87710e-04 3.03723e-03 1.86305e-01 2.89249e-02 1.80698e-03 4.08367e-03 
# 5      0      0.004056 2.95266e+00 1.26896e-03 6.87710e-04 3.03723e-03 1.86305e-01 2.89249e-02 1.80698e-03 4.08367e-03 
# 8      1      0.383380 1.98518e+01 8.53168e-03 6.87710e-04 3.03723e-03 4.92329e-01 1.12451e-02 3.29605e-04 3.54348e-03 
# 9      1      0.000347 3.74681e+01 1.61026e-02 6.87710e-04 3.03723e-03 4.92458e+07 2.14288e+04 5.83791e-04 2.87219e-03 
# 10     1      0.000347 7.07169e+01 3.03920e-02 6.87710e-04 3.03723e-03 1.96281e+07 8.54098e+03 5.83795e-04 2.87220e-03 
# 11     1      0.000347 1.33471e+02 5.73615e-02 6.87710e-04 3.03723e-03 2.47666e+07 1.07769e+04 5.83793e-04 2.87220e-03 
# 12     1      0.000347 2.51911e+02 1.08264e-01 6.87710e-04 3.03723e-03 2.12659e+07 9.25367e+03 5.83794e-04 2.87220e-03 
# 13     1      0.000347 4.75455e+02 2.04336e-01 6.87710e-04 3.03723e-03 5.50778e+07 2.39665e+04 5.83790e-04 2.87219e-03 
# 14     1      0.000347 8.97370e+02 3.85662e-01 6.87710e-04 3.03723e-03 2.51457e+08 1.09418e+05 5.83788e-04 2.87219e-03 
# 15     1      0.000347 1.69369e+03 7.27895e-01 6.87710e-04 3.03723e-03 2.00610e+08 8.72933e+04 5.83788e-04 2.87219e-03 
# 16     1      0.000347 3.19665e+03 1.37382e+00 6.87710e-04 3.03723e-03 4.64679e+07 2.02200e+04 5.83791e-04 2.87219e-03 
# 17     1      0.000347 6.03334e+03 2.59294e+00 6.87710e-04 3.03723e-03 3.67087e+07 1.59734e+04 5.83792e-04 2.87220e-03 
# 18     1      0.000347 1.13873e+04 4.89390e+00 6.87710e-04 3.03723e-03 1.34081e+07 5.83444e+03 5.83799e-04 2.87221e-03 
# 19     1      0.000347 2.14923e+04 9.23671e+00 6.87710e-04 3.03723e-03 1.90677e+07 8.29715e+03 5.83795e-04 2.87220e-03 
# 20     1      0.000347 4.05643e+04 1.74333e+01 6.87710e-04 3.03723e-03 2.50492e+07 1.08999e+04 5.83793e-04 2.87220e-03 
# 21     1      0.000347 7.65607e+04 3.29034e+01 6.87710e-04 3.03723e-03 7.37104e+07 3.20743e+04 5.83789e-04 2.87219e-03 
# 22     1      0.000347 1.44500e+05 6.21017e+01 6.87710e-04 3.03723e-03 3.52431e+08 1.53356e+05 5.83788e-04 2.87219e-03 
# 23     1      0.000347 2.72728e+05 1.17210e+02 6.87710e-04 3.03723e-03 1.18833e+08 5.17090e+04 5.83788e-04 2.87219e-03 
# 24     1      0.000347 5.14745e+05 2.21222e+02 6.87710e-04 3.03723e-03 2.60854e+07 1.13508e+04 5.83792e-04 2.87220e-03 
# 25     1      0.000347 9.71526e+05 4.17532e+02 6.87710e-04 3.03723e-03 2.96992e+07 1.29233e+04 5.83793e-04 2.87220e-03 
# 26     1      0.000348 1.83365e+06 7.88046e+02 6.87710e-04 3.03723e-03 1.83365e+06 7.97952e+02 5.83872e-04 2.87234e-03 
# 27     1      0.000348 3.46082e+06 1.48735e+03 6.87710e-04 3.03723e-03 3.46082e+06 1.50599e+03 5.83832e-04 2.87227e-03 
# 28     1      0.000348 6.53192e+06 2.80722e+03 6.87710e-04 3.03723e-03 6.53192e+06 2.84235e+03 5.83811e-04 2.87223e-03 
# 29     1      0.000348 1.23283e+07 5.29832e+03 6.87710e-04 3.03723e-03 1.23283e+07 5.36457e+03 5.83800e-04 2.87221e-03 
# 30     1      0.000347 2.32683e+07 1.00000e+04 6.87710e-04 3.03723e-03 2.32683e+07 1.01250e+04 5.83794e-04 2.87220e-03 
# Model M6 to H13 data (30 points): 38.089 sec elapsed


 # Fit of model M7 to H13 data from different initial parameters
# Iter   Conv   RSS         kappa_b0    kappa_u0    gamma_b0    gamma_u0     kappa_b     kappa_u     gamma_b     gamma_u 
# 1      1      0.000347 1.60018e+00 3.03723e-03 2.32683e-01 1.00000e-04 1.79687e+07 7.81892e+03 1.34162e+00 2.87220e-03 
# 2      1      0.000347 1.60018e+00 3.03723e-03 4.39164e-01 1.88739e-04 4.13190e+07 1.79795e+04 1.34162e+00 2.87219e-03 
# 3      1      0.000347 1.60018e+00 3.03723e-03 8.28875e-01 3.56225e-04 4.53025e+07 1.97129e+04 1.34161e+00 2.87219e-03 
# 4      1      0.000347 1.60018e+00 3.03723e-03 1.56441e+00 6.72336e-04 3.48038e+07 1.51445e+04 1.34162e+00 2.87219e-03 
# 5      1      0.000347 1.60018e+00 3.03723e-03 2.95266e+00 1.26896e-03 1.41617e+07 6.16236e+03 1.34163e+00 2.87221e-03 
# 6      1      0.000347 1.60018e+00 3.03723e-03 5.57282e+00 2.39503e-03 5.00998e+07 2.18004e+04 1.34162e+00 2.87219e-03 
# 8      1      0.144717 1.60018e+00 3.03723e-03 1.98518e+01 8.53168e-03 3.63878e-01 1.56247e-02 2.27029e+02 6.76167e-02 
# 9      1      0.000348 1.60018e+00 3.03723e-03 3.74681e+01 1.61026e-02 1.34164e+00 2.87223e-03 5.28873e+06 2.30139e+03 
# 10     1      0.000347 1.60018e+00 3.03723e-03 7.07169e+01 3.03920e-02 1.34162e+00 2.87219e-03 3.91437e+07 1.70330e+04 
# 11     1      0.000347 1.60018e+00 3.03723e-03 1.33471e+02 5.73615e-02 1.34161e+00 2.87219e-03 2.10312e+08 9.15149e+04 
# 12     1      0.000347 1.60018e+00 3.03723e-03 2.51911e+02 1.08264e-01 1.34162e+00 2.87219e-03 8.83015e+07 3.84234e+04 
# 13     1      0.000347 1.60018e+00 3.03723e-03 4.75455e+02 2.04336e-01 1.34161e+00 2.87219e-03 1.62912e+08 7.08892e+04 
# 14     1      0.000347 1.60018e+00 3.03723e-03 8.97370e+02 3.85662e-01 1.34161e+00 2.87219e-03 4.25854e+08 1.85305e+05 
# 15     1      0.000347 1.60018e+00 3.03723e-03 1.69369e+03 7.27895e-01 1.34162e+00 2.87220e-03 1.72676e+07 7.51387e+03 
# 16     1      0.000347 1.60018e+00 3.03723e-03 3.19665e+03 1.37382e+00 1.34162e+00 2.87220e-03 3.78340e+07 1.64631e+04 
# 17     1      0.000347 1.60018e+00 3.03723e-03 6.03334e+03 2.59294e+00 1.34162e+00 2.87220e-03 3.70807e+07 1.61353e+04 
# 18     1      0.000347 1.60018e+00 3.03723e-03 1.13873e+04 4.89390e+00 1.34162e+00 2.87219e-03 7.44998e+07 3.24178e+04 
# 19     1      0.000347 1.60018e+00 3.03723e-03 2.14923e+04 9.23671e+00 1.34162e+00 2.87219e-03 6.51546e+07 2.83513e+04 
# 21     1      0.000347 1.60018e+00 3.03723e-03 7.65607e+04 3.29034e+01 1.34162e+00 2.87220e-03 2.26116e+07 9.83922e+03 
# 22     1      0.000348 1.60018e+00 3.03723e-03 1.44500e+05 6.21017e+01 1.34162e+00 2.87221e-03 1.23821e+07 5.38796e+03 
# 23     1      0.000348 1.60018e+00 3.03723e-03 2.72728e+05 1.17210e+02 1.34163e+00 2.87222e-03 9.67870e+06 4.21163e+03 
# 24     1      0.000347 1.60018e+00 3.03723e-03 5.14745e+05 2.21222e+02 1.34162e+00 2.87220e-03 2.23237e+07 9.71397e+03 
# 25     1      0.000347 1.60018e+00 3.03723e-03 9.71526e+05 4.17532e+02 1.34162e+00 2.87219e-03 8.27131e+07 3.59917e+04 
# 26     1      0.000348 1.60018e+00 3.03723e-03 1.83365e+06 7.88046e+02 1.34172e+00 2.87234e-03 1.83365e+06 7.97953e+02 
# 27     1      0.000348 1.60018e+00 3.03723e-03 3.46082e+06 1.48735e+03 1.34167e+00 2.87227e-03 3.46082e+06 1.50600e+03 
# 28     1      0.000348 1.60018e+00 3.03723e-03 6.53192e+06 2.80722e+03 1.34164e+00 2.87223e-03 6.53192e+06 2.84235e+03 
# 29     1      0.000348 1.60018e+00 3.03723e-03 1.23283e+07 5.29832e+03 1.34163e+00 2.87221e-03 1.23283e+07 5.36457e+03 
# 30     1      0.000347 1.60018e+00 3.03723e-03 2.32683e+07 1.00000e+04 1.34162e+00 2.87220e-03 2.32683e+07 1.01250e+04 
# Model M7 to H13 data (30 points): 42.421 sec elapsed


 # Fit of model M8 to H13 data from different initial parameters
# Iter   Conv   RSS         kappa_b0    gamma_b0    gamma_u0      eta_u0     kappa_b     gamma_b     gamma_u       eta_u 
# 1      1      0.027298 1.60018e+00 2.32683e-01 1.00000e-04 3.03723e-03 2.73310e-02 1.79606e-01 5.58340e-02 5.99037e-03 
# 2      1      0.131207 1.60018e+00 4.39164e-01 1.88739e-04 3.03723e-03 2.40299e-02 6.48921e-06 8.34979e-03 5.49860e+02 
# 6      1      1.014868 1.60018e+00 5.57282e+00 2.39503e-03 3.03723e-03 9.17412e-14 7.20992e-01 7.07301e-03 9.85434e-03 
# 8      0      0.004056 1.60018e+00 1.98518e+01 8.53168e-03 3.03723e-03 1.25046e-02 1.73801e-01 3.10060e-02 3.80959e-03 
# 9      1      0.000347 1.60018e+00 3.74681e+01 1.61026e-02 3.03723e-03 1.34162e+00 2.26832e+07 9.87040e+03 2.87220e-03 
# 10     1      0.000348 1.60018e+00 7.07169e+01 3.03920e-02 3.03723e-03 1.34163e+00 1.25724e+07 5.47078e+03 2.87221e-03 
# 11     1      0.000347 1.60018e+00 1.33471e+02 5.73615e-02 3.03723e-03 1.34162e+00 7.45021e+07 3.24188e+04 2.87219e-03 
# 12     1      0.000347 1.60018e+00 2.51911e+02 1.08264e-01 3.03723e-03 1.34161e+00 1.18660e+08 5.16334e+04 2.87219e-03 
# 13     1      0.000347 1.60018e+00 4.75455e+02 2.04336e-01 3.03723e-03 1.34162e+00 5.67020e+07 2.46732e+04 2.87219e-03 
# 14     1      0.000347 1.60018e+00 8.97370e+02 3.85662e-01 3.03723e-03 1.34161e+00 3.44947e+08 1.50100e+05 2.87219e-03 
# 15     1      0.000347 1.60018e+00 1.69369e+03 7.27895e-01 3.03723e-03 1.34162e+00 4.04380e+07 1.75962e+04 2.87220e-03 
# 16     1      0.000347 1.60018e+00 3.19665e+03 1.37382e+00 3.03723e-03 1.34162e+00 2.50299e+07 1.08915e+04 2.87220e-03 
# 17     1      0.000347 1.60018e+00 6.03334e+03 2.59294e+00 3.03723e-03 1.34162e+00 6.51085e+07 2.83312e+04 2.87219e-03 
# 18     1      0.000347 1.60018e+00 1.13873e+04 4.89390e+00 3.03723e-03 1.34162e+00 2.41558e+07 1.05112e+04 2.87220e-03 
# 19     1      0.000347 1.60018e+00 2.14923e+04 9.23671e+00 3.03723e-03 1.34162e+00 4.79426e+07 2.08617e+04 2.87219e-03 
# 20     1      0.000347 1.60018e+00 4.05643e+04 1.74333e+01 3.03723e-03 1.34162e+00 5.82434e+07 2.53440e+04 2.87219e-03 
# 21     1      0.000347 1.60018e+00 7.65607e+04 3.29034e+01 3.03723e-03 1.34161e+00 3.39422e+08 1.47695e+05 2.87219e-03 
# 22     1      0.000347 1.60018e+00 1.44500e+05 6.21017e+01 3.03723e-03 1.34163e+00 1.61337e+07 7.02049e+03 2.87222e-03 
# 23     1      0.000347 1.60018e+00 2.72728e+05 1.17210e+02 3.03723e-03 1.34162e+00 2.10117e+07 9.14305e+03 2.87220e-03 
# 24     1      5.626771 1.60018e+00 5.14745e+05 2.21222e+02 3.03723e-03 1.34162e+00 1.91785e-02 6.66818e-02 2.87220e-03 
# 25     1      0.000347 1.60018e+00 9.71526e+05 4.17532e+02 3.03723e-03 1.34162e+00 1.08749e+08 4.73208e+04 2.87219e-03 
# 26     1      0.000348 1.60018e+00 1.83365e+06 7.88046e+02 3.03723e-03 1.34171e+00 1.83365e+06 7.97953e+02 2.87234e-03 
# 27     1      0.000348 1.60018e+00 3.46082e+06 1.48735e+03 3.03723e-03 1.34167e+00 3.46082e+06 1.50600e+03 2.87227e-03 
# 28     1      0.000348 1.60018e+00 6.53192e+06 2.80722e+03 3.03723e-03 1.34164e+00 6.53192e+06 2.84235e+03 2.87223e-03 
# 29     1      0.000348 1.60018e+00 1.23283e+07 5.29832e+03 3.03723e-03 1.34163e+00 1.23283e+07 5.36457e+03 2.87221e-03 
# 30     1      0.000347 1.60018e+00 2.32683e+07 1.00000e+04 3.03723e-03 1.34162e+00 2.32683e+07 1.01250e+04 2.87220e-03 
# Model M8 to H13 data (30 points): 34.351 sec elapsed


 # Fit of model M9 to H13 data from different initial parameters
# Iter   Conv   RSS         kappa_u0    gamma_b0    gamma_u0      eta_b0     kappa_u     gamma_b     gamma_u       eta_b 
# 3      1      0.048795 3.03723e-03 8.28875e-01 3.56225e-04 6.87710e-04 6.50435e-03 2.65898e-01 8.22037e-02 1.16443e-02 
# 4      1      0.110493 3.03723e-03 1.56441e+00 6.72336e-04 6.87710e-04 7.95307e-03 2.96443e-01 3.79039e-01 4.33948e-02 
# 5      1      3.552015 3.03723e-03 2.95266e+00 1.26896e-03 6.87710e-04 7.63410e-03 1.32340e+00 3.63924e-03 2.98343e-04 
# 6      0      0.131207 3.03723e-03 5.57282e+00 2.39503e-03 6.87710e-04 1.98331e+00 2.40364e-02 8.34975e-03 0.00000e+00 
# 9      1      0.000347 3.03723e-03 3.74681e+01 1.61026e-02 6.87710e-04 2.87220e-03 1.80451e+07 7.85217e+03 5.83796e-04 
# 10     1      0.000347 3.03723e-03 7.07169e+01 3.03920e-02 6.87710e-04 2.87219e-03 4.30833e+07 1.87473e+04 5.83791e-04 
# 11     1      0.000347 3.03723e-03 1.33471e+02 5.73615e-02 6.87710e-04 2.87220e-03 3.45579e+07 1.50375e+04 5.83792e-04 
# 12     1      0.000347 3.03723e-03 2.51911e+02 1.08264e-01 6.87710e-04 2.87219e-03 1.23397e+08 5.36949e+04 5.83789e-04 
# 13     1      0.000347 3.03723e-03 4.75455e+02 2.04336e-01 6.87710e-04 2.87220e-03 2.45706e+07 1.06917e+04 5.83794e-04 
# 14     1      0.000347 3.03723e-03 8.97370e+02 3.85662e-01 6.87710e-04 2.87219e-03 5.51605e+08 2.40024e+05 5.83788e-04 
# 15     1      0.000347 3.03723e-03 1.69369e+03 7.27895e-01 6.87710e-04 2.87219e-03 1.54810e+08 6.73638e+04 5.83788e-04 
# 16     1      0.000347 3.03723e-03 3.19665e+03 1.37382e+00 6.87710e-04 2.87220e-03 2.81396e+07 1.22447e+04 5.83793e-04 
# 17     1      0.000347 3.03723e-03 6.03334e+03 2.59294e+00 6.87710e-04 2.87219e-03 8.42276e+07 3.66507e+04 5.83789e-04 
# 18     1      0.000347 3.03723e-03 1.13873e+04 4.89390e+00 6.87710e-04 2.87219e-03 5.04488e+07 2.19522e+04 5.83790e-04 
# 19     1      0.000347 3.03723e-03 2.14923e+04 9.23671e+00 6.87710e-04 2.87219e-03 9.39603e+07 4.08858e+04 5.83789e-04 
# 20     1      0.000347 3.03723e-03 4.05643e+04 1.74333e+01 6.87710e-04 2.87219e-03 5.53271e+07 2.40750e+04 5.83790e-04 
# 21     1      0.000347 3.03723e-03 7.65607e+04 3.29034e+01 6.87710e-04 2.87219e-03 4.59786e+07 2.00071e+04 5.83791e-04 
# 22     1      0.000347 3.03723e-03 1.44500e+05 6.21017e+01 6.87710e-04 2.87219e-03 1.95847e+08 8.52206e+04 5.83788e-04 
# 23     1      0.000347 3.03723e-03 2.72728e+05 1.17210e+02 6.87710e-04 2.87219e-03 5.68651e+07 2.47442e+04 5.83790e-04 
# 24     1      0.000347 3.03723e-03 5.14745e+05 2.21222e+02 6.87710e-04 2.87220e-03 2.09929e+07 9.13486e+03 5.83795e-04 
# 25     1      0.000347 3.03723e-03 9.71526e+05 4.17532e+02 6.87710e-04 2.87221e-03 1.93489e+07 8.41951e+03 5.83800e-04 
# 26     1      0.000348 3.03723e-03 1.83365e+06 7.88046e+02 6.87710e-04 2.87234e-03 1.83365e+06 7.97952e+02 5.83874e-04 
# 27     1      0.000348 3.03723e-03 3.46082e+06 1.48735e+03 6.87710e-04 2.87227e-03 3.46082e+06 1.50599e+03 5.83833e-04 
# 28     1      0.000348 3.03723e-03 6.53192e+06 2.80722e+03 6.87710e-04 2.87223e-03 6.53192e+06 2.84235e+03 5.83812e-04 
# 29     1      0.000348 3.03723e-03 1.23283e+07 5.29832e+03 6.87710e-04 2.87221e-03 1.23283e+07 5.36457e+03 5.83800e-04 
# 30     1      0.000347 3.03723e-03 2.32683e+07 1.00000e+04 6.87710e-04 2.87220e-03 2.32683e+07 1.01250e+04 5.83794e-04 
# Model M9 to H13 data (30 points): 35.383 sec elapsed
