# Supplementary material for: Using a model comparison approach to describe the assembly pathway for histone H1
Source: PLoS One. 2018 Jan 19;13(1):e0191562. doi: 10.1371/journal.pone.0191562 (PMC5774818; doi:10.1371/journal.pone.0191562)
Supplement: S1 File — (ZIP) [file pone.0191562.s001.zip › multiplefitPart2H14.R]

# setwd("codes/R/")
rm(list = ls())
source("HistoneH1FRAP.R")
source("resultsFunctions.R")


data <- as.list( read.csv("H14.csv") )
data$r1 <- 0.74146762513052
data$twoh <- 1.5
data$name <- "H14"

load("fitH14.Rdata")

set.seed(9841)

multfitH14 <- list()
for (model in c("M6", "M7", "M8", "M9")){
    multfit <- MultipleFit2HistoneH1DataPart2(data, model, fitH14$M0D$par)
    multfitH14[[model]] <- multfit
}

# Conv flag 0 means true convergence

## Results
 # Fit of model M6 to H14 data from different initial parameters
# Iter   Conv   RSS         gamma_b0    gamma_u0      eta_b0      eta_u0     gamma_b     gamma_u       eta_b       eta_u 
# 1      1      1.328571 4.70478e-01 1.00000e-04 4.11663e-04 1.58182e-03 3.04710e-02 7.55474e-01 1.44499e+02 2.00704e+00 
# 2      1      1.299244 8.87976e-01 1.88739e-04 4.11663e-04 1.58182e-03 1.08902e-01 2.34748e-02 4.58965e-01 5.34483e-01 
# 3      0      0.002737 1.67596e+00 3.56225e-04 4.11663e-04 1.58182e-03 9.04886e-02 1.50324e-02 1.20731e-03 2.30334e-03 
# 4      1      0.156401 3.16319e+00 6.72336e-04 4.11663e-04 1.58182e-03 1.32164e-02 8.98781e-03 1.56180e+01 1.33447e+01 
# 5      1      2.625611 5.97018e+00 1.26896e-03 4.11663e-04 1.58182e-03 7.42032e-04 3.36700e-03 4.01296e-04 5.10768e-04 
# 6      1      3.791085 1.12681e+01 2.39503e-03 4.11663e-04 1.58182e-03 2.92372e-01 2.83554e-03 2.28342e-04 1.19720e-03 
# 7      1      0.903103 2.12673e+01 4.52035e-03 4.11663e-04 1.58182e-03 5.30506e+00 5.47580e-03 2.33100e-04 1.95593e-03 
# 9      1      0.000821 7.57592e+01 1.61026e-02 4.11663e-04 1.58182e-03 1.70253e+08 3.56364e+04 2.82224e-04 1.34179e-03 
# 10     1      0.000821 1.42987e+02 3.03920e-02 4.11663e-04 1.58182e-03 2.50552e+08 5.24442e+04 2.82225e-04 1.34179e-03 
# 11     1      0.000821 2.69873e+02 5.73615e-02 4.11663e-04 1.58182e-03 4.54810e+07 9.51987e+03 2.82229e-04 1.34180e-03 
# 12     1      0.000821 5.09356e+02 1.08264e-01 4.11663e-04 1.58182e-03 4.22492e+08 8.84335e+04 2.82225e-04 1.34179e-03 
# 13     1      0.000821 9.61355e+02 2.04336e-01 4.11663e-04 1.58182e-03 1.08063e+09 2.26191e+05 2.82224e-04 1.34179e-03 
# 14     1      0.000821 1.81445e+03 3.85662e-01 4.11663e-04 1.58182e-03 1.30672e+09 2.73514e+05 2.82224e-04 1.34179e-03 
# 15     1      0.000821 3.42458e+03 7.27895e-01 4.11663e-04 1.58182e-03 1.81098e+09 3.79064e+05 2.82224e-04 1.34179e-03 
# 16     1      0.000821 6.46353e+03 1.37382e+00 4.11663e-04 1.58182e-03 3.76971e+08 7.89054e+04 2.82225e-04 1.34179e-03 
# 17     1      0.000821 1.21992e+04 2.59294e+00 4.11663e-04 1.58182e-03 1.50494e+09 3.15005e+05 2.82224e-04 1.34179e-03 
# 18     1      0.000821 2.30247e+04 4.89390e+00 4.11663e-04 1.58182e-03 9.45466e+08 1.97900e+05 2.82224e-04 1.34179e-03 
# 19     1      0.000821 4.34566e+04 9.23671e+00 4.11663e-04 1.58182e-03 5.28558e+08 1.10635e+05 2.82225e-04 1.34179e-03 
# 20     1      0.000821 8.20197e+04 1.74333e+01 4.11663e-04 1.58182e-03 3.52453e+08 7.37736e+04 2.82225e-04 1.34179e-03 
# 21     1      0.000821 1.54803e+05 3.29034e+01 4.11663e-04 1.58182e-03 9.10416e+08 1.90563e+05 2.82225e-04 1.34179e-03 
# 22     1      0.000821 2.92175e+05 6.21017e+01 4.11663e-04 1.58182e-03 2.26436e+08 4.73960e+04 2.82206e-04 1.34174e-03 
# 23     1      0.000821 5.51448e+05 1.17210e+02 4.11663e-04 1.58182e-03 1.15544e+08 2.41850e+04 2.82227e-04 1.34180e-03 
# 24     1      0.000824 1.04080e+06 2.21222e+02 4.11663e-04 1.58182e-03 1.04080e+06 2.17909e+02 2.82462e-04 1.34236e-03 
# 25     1      0.000823 1.96439e+06 4.17532e+02 4.11663e-04 1.58182e-03 1.98407e+06 4.15347e+02 2.82347e-04 1.34208e-03 
# 26     1      0.000821 3.70758e+06 7.88046e+02 4.11663e-04 1.58182e-03 2.44278e+08 5.11309e+04 2.82224e-04 1.34179e-03 
# 27     1      0.000822 6.99766e+06 1.48735e+03 4.11663e-04 1.58182e-03 6.99767e+06 1.46476e+03 2.82258e-04 1.34187e-03 
# 28     1      0.000822 1.32073e+07 2.80722e+03 4.11663e-04 1.58182e-03 1.32073e+07 2.76453e+03 2.82242e-04 1.34183e-03 
# 29     1      0.000821 2.49274e+07 5.29832e+03 4.11663e-04 1.58182e-03 2.49274e+07 5.21771e+03 2.82234e-04 1.34181e-03 
# 30     1      0.000821 4.70478e+07 1.00000e+04 4.11663e-04 1.58182e-03 4.70478e+07 9.84782e+03 2.82229e-04 1.34180e-03 
# Model M6 to H14 data (30 points): 42.202 sec elapsed


 # Fit of model M7 to H14 data from different initial parameters
# Iter   Conv   RSS         kappa_b0    kappa_u0    gamma_b0    gamma_u0     kappa_b     kappa_u     gamma_b     gamma_u 
# 1      0      0.002737 1.93678e+00 1.58182e-03 4.70478e-01 1.00000e-04 8.16222e-02 1.64364e-02 8.86625e-03 2.10658e-03 
# 2      1      0.000821 1.93678e+00 1.58182e-03 8.87976e-01 1.88739e-04 5.65970e+07 1.18466e+04 1.34834e+00 1.34180e-03 
# 3      1      0.000821 1.93678e+00 1.58182e-03 1.67596e+00 3.56225e-04 1.11581e+08 2.33556e+04 1.34833e+00 1.34179e-03 
# 4      1      0.000821 1.93678e+00 1.58182e-03 3.16319e+00 6.72336e-04 8.24646e+07 1.72611e+04 1.34834e+00 1.34180e-03 
# 5      1      5.309893 1.93678e+00 1.58182e-03 5.97018e+00 1.26896e-03 4.85451e+01 3.42214e-03 3.23556e-13 1.45479e-03 
# 7      0      0.002737 1.93678e+00 1.58182e-03 2.12673e+01 4.52035e-03 8.86626e-03 2.10658e-03 8.16223e-02 1.64364e-02 
# 8      1      0.000821 1.93678e+00 1.58182e-03 4.01396e+01 8.53168e-03 1.34834e+00 1.34180e-03 6.82493e+07 1.42856e+04 
# 9      1      0.000821 1.93678e+00 1.58182e-03 7.57592e+01 1.61026e-02 1.34833e+00 1.34179e-03 2.79554e+08 5.85148e+04 
# 10     1      0.000821 1.93678e+00 1.58182e-03 1.42987e+02 3.03920e-02 1.34833e+00 1.34179e-03 2.44137e+08 5.11014e+04 
# 11     1      0.000821 1.93678e+00 1.58182e-03 2.69873e+02 5.73615e-02 1.34833e+00 1.34179e-03 1.59846e+08 3.34579e+04 
# 12     1      0.000821 1.93678e+00 1.58182e-03 5.09356e+02 1.08264e-01 1.34833e+00 1.34179e-03 5.71742e+08 1.19674e+05 
# 13     1      0.000821 1.93678e+00 1.58182e-03 9.61355e+02 2.04336e-01 1.34833e+00 1.34179e-03 7.63821e+08 1.59879e+05 
# 14     1      0.000821 1.93678e+00 1.58182e-03 1.81445e+03 3.85662e-01 1.34833e+00 1.34179e-03 2.00137e+09 4.18915e+05 
# 15     1      0.000821 1.93678e+00 1.58182e-03 3.42458e+03 7.27895e-01 1.34833e+00 1.34179e-03 5.54805e+08 1.16129e+05 
# 16     1      0.000821 1.93678e+00 1.58182e-03 6.46353e+03 1.37382e+00 1.34833e+00 1.34179e-03 7.23596e+08 1.51459e+05 
# 17     1      0.000821 1.93678e+00 1.58182e-03 1.21992e+04 2.59294e+00 1.34833e+00 1.34179e-03 6.64778e+08 1.39147e+05 
# 18     1      0.000821 1.93678e+00 1.58182e-03 2.30247e+04 4.89390e+00 1.34833e+00 1.34179e-03 6.49632e+08 1.35977e+05 
# 19     1      0.000821 1.93678e+00 1.58182e-03 4.34566e+04 9.23671e+00 1.34833e+00 1.34179e-03 1.50611e+09 3.15250e+05 
# 20     1      0.000821 1.93678e+00 1.58182e-03 8.20197e+04 1.74333e+01 1.34833e+00 1.34179e-03 8.28783e+08 1.73476e+05 
# 21     1      0.000821 1.93678e+00 1.58182e-03 1.54803e+05 3.29034e+01 1.34833e+00 1.34179e-03 3.90548e+08 8.17474e+04 
# 22     1      0.000821 1.93678e+00 1.58182e-03 2.92175e+05 6.21017e+01 1.34834e+00 1.34180e-03 6.76081e+07 1.41514e+04 
# 23     1      0.000821 1.93678e+00 1.58182e-03 5.51448e+05 1.17210e+02 1.34834e+00 1.34180e-03 9.44211e+07 1.97637e+04 
# 24     1      0.000821 1.93678e+00 1.58182e-03 1.04080e+06 2.21222e+02 1.34833e+00 1.34180e-03 8.98934e+07 1.88160e+04 
# 25     1      0.000821 1.93678e+00 1.58182e-03 1.96439e+06 4.17532e+02 1.34833e+00 1.34179e-03 1.20454e+08 2.52128e+04 
# 26     1      0.000821 1.93678e+00 1.58182e-03 3.70758e+06 7.88046e+02 1.34833e+00 1.34179e-03 3.58232e+08 7.49831e+04 
# 27     1      0.000822 1.93678e+00 1.58182e-03 6.99766e+06 1.48735e+03 1.34845e+00 1.34187e-03 6.99766e+06 1.46476e+03 
# 28     1      0.000822 1.93678e+00 1.58182e-03 1.32073e+07 2.80722e+03 1.34839e+00 1.34183e-03 1.32073e+07 2.76453e+03 
# 29     1      0.000821 1.93678e+00 1.58182e-03 2.49274e+07 5.29832e+03 1.34836e+00 1.34181e-03 2.49274e+07 5.21771e+03 
# 30     1      0.000821 1.93678e+00 1.58182e-03 4.70478e+07 1.00000e+04 1.34835e+00 1.34180e-03 4.70478e+07 9.84782e+03 
# Model M7 to H14 data (30 points): 50.146 sec elapsed


 # Fit of model M8 to H14 data from different initial parameters
# Iter   Conv   RSS         kappa_b0    gamma_b0    gamma_u0      eta_u0     kappa_b     gamma_b     gamma_u       eta_u 
# 1      1      0.156401 1.93678e+00 4.70478e-01 1.00000e-04 1.58182e-03 1.32061e-02 5.09129e-08 4.14048e-03 6.80270e+00 
# 6      1      21.690536 1.93678e+00 1.12681e+01 2.39503e-03 1.58182e-03 9.93798e+02 0.00000e+00 4.89080e-02 3.22451e-03 
# 7      1      0.111112 1.93678e+00 2.12673e+01 4.52035e-03 1.58182e-03 1.73001e+00 7.13514e+01 2.48145e-02 2.26293e-03 
# 8      1      0.000821 1.93678e+00 4.01396e+01 8.53168e-03 1.58182e-03 1.34833e+00 2.57436e+08 5.38850e+04 1.34179e-03 
# 9      1      30.750050 1.93678e+00 7.57592e+01 1.61026e-02 1.58182e-03 1.34832e+00 2.65601e+02 0.00000e+00 1.34179e-03 
# 10     1      0.000821 1.93678e+00 1.42987e+02 3.03920e-02 1.58182e-03 1.34833e+00 1.29205e+08 2.70445e+04 1.34179e-03 
# 11     1      30.750050 1.93678e+00 2.69873e+02 5.73615e-02 1.58182e-03 1.34832e+00 3.31923e+02 0.00000e+00 1.34179e-03 
# 12     1      0.000821 1.93678e+00 5.09356e+02 1.08264e-01 1.58182e-03 1.34833e+00 4.52983e+08 9.48158e+04 1.34179e-03 
# 13     1      0.000821 1.93678e+00 9.61355e+02 2.04336e-01 1.58182e-03 1.34833e+00 2.19489e+09 4.59422e+05 1.34179e-03 
# 14     1      0.000821 1.93678e+00 1.81445e+03 3.85662e-01 1.58182e-03 1.34832e+00 2.04879e+09 4.28841e+05 1.34179e-03 
# 15     1      0.000821 1.93678e+00 3.42458e+03 7.27895e-01 1.58182e-03 1.34833e+00 1.05408e+09 2.20633e+05 1.34179e-03 
# 16     1      0.000821 1.93678e+00 6.46353e+03 1.37382e+00 1.58182e-03 1.34833e+00 1.46941e+09 3.07568e+05 1.34179e-03 
# 17     1      0.000821 1.93678e+00 1.21992e+04 2.59294e+00 1.58182e-03 1.34833e+00 9.65120e+08 2.02014e+05 1.34179e-03 
# 18     1      0.000821 1.93678e+00 2.30247e+04 4.89390e+00 1.58182e-03 1.34833e+00 8.52102e+08 1.78357e+05 1.34179e-03 
# 19     1      0.000821 1.93678e+00 4.34566e+04 9.23671e+00 1.58182e-03 1.34833e+00 3.78496e+08 7.92246e+04 1.34179e-03 
# 20     1      0.000821 1.93678e+00 8.20197e+04 1.74333e+01 1.58182e-03 1.34833e+00 9.40434e+08 1.96846e+05 1.34179e-03 
# 21     1      0.000821 1.93678e+00 1.54803e+05 3.29034e+01 1.58182e-03 1.34834e+00 5.85269e+07 1.22506e+04 1.34180e-03 
# 22     1      0.000821 1.93678e+00 2.92175e+05 6.21017e+01 1.58182e-03 1.34834e+00 6.51673e+07 1.36405e+04 1.34180e-03 
# 23     1      0.000821 1.93678e+00 5.51448e+05 1.17210e+02 1.58182e-03 1.34833e+00 1.02461e+08 2.14466e+04 1.34180e-03 
# 24     1      0.000821 1.93678e+00 1.04080e+06 2.21222e+02 1.58182e-03 1.34834e+00 6.38313e+07 1.33609e+04 1.34180e-03 
# 25     1      0.000821 1.93678e+00 1.96439e+06 4.17532e+02 1.58182e-03 1.34833e+00 1.28704e+08 2.69397e+04 1.34179e-03 
# 26     1      0.000821 1.93678e+00 3.70758e+06 7.88046e+02 1.58182e-03 1.34834e+00 4.78902e+07 1.00242e+04 1.34180e-03 
# 27     1      0.000822 1.93678e+00 6.99766e+06 1.48735e+03 1.58182e-03 1.34845e+00 6.99766e+06 1.46477e+03 1.34188e-03 
# 28     1      0.000822 1.93678e+00 1.32073e+07 2.80722e+03 1.58182e-03 1.34839e+00 1.32073e+07 2.76454e+03 1.34184e-03 
# 29     1      0.000821 1.93678e+00 2.49274e+07 5.29832e+03 1.58182e-03 1.34836e+00 2.49274e+07 5.21771e+03 1.34181e-03 
# 30     1      0.000821 1.93678e+00 4.70478e+07 1.00000e+04 1.58182e-03 1.34835e+00 4.70478e+07 9.84782e+03 1.34180e-03 
# Model M8 to H14 data (30 points): 43.728 sec elapsed


 # Fit of model M9 to H14 data from different initial parameters
# Iter   Conv   RSS         kappa_u0    gamma_b0    gamma_u0      eta_b0     kappa_u     gamma_b     gamma_u       eta_b 
# 1      1      0.156401 1.58182e-03 4.70478e-01 1.00000e-04 4.11663e-04 5.17221e-01 1.32142e-02 4.14048e-03 0.00000e+00 
# 2      0      0.156401 1.58182e-03 8.87976e-01 1.88739e-04 4.11663e-04 5.80141e-01 1.32142e-02 4.14048e-03 0.00000e+00 
# 3      1      5.628805 1.58182e-03 1.67596e+00 3.56225e-04 4.11663e-04 4.62906e-03 1.08993e-03 7.52802e-01 2.04018e+00 
# 5      1      0.340127 1.58182e-03 5.97018e+00 1.26896e-03 4.11663e-04 5.65210e-03 7.48924e-01 8.28114e-01 1.57757e-01 
# 6      1      2.296522 1.58182e-03 1.12681e+01 2.39503e-03 4.11663e-04 1.93916e-03 1.40742e+00 2.91845e-03 8.07824e-17 
# 8      1      0.000822 1.58182e-03 4.01396e+01 8.53168e-03 4.11663e-04 1.34183e-03 8.99215e+06 1.88223e+03 2.82243e-04 
# 9      1      0.000821 1.58182e-03 7.57592e+01 1.61026e-02 4.11663e-04 1.34179e-03 2.94172e+08 6.15745e+04 2.82225e-04 
# 10     1      0.000821 1.58182e-03 1.42987e+02 3.03920e-02 4.11663e-04 1.34179e-03 2.63157e+08 5.50826e+04 2.82226e-04 
# 11     1      0.000821 1.58182e-03 2.69873e+02 5.73615e-02 4.11663e-04 1.34179e-03 3.72857e+08 7.80442e+04 2.82224e-04 
# 12     1      0.000821 1.58182e-03 5.09356e+02 1.08264e-01 4.11663e-04 1.34179e-03 5.33800e+08 1.11732e+05 2.82224e-04 
# 13     1      0.000821 1.58182e-03 9.61355e+02 2.04336e-01 4.11663e-04 1.34179e-03 6.45169e+08 1.35043e+05 2.82224e-04 
# 14     1      0.000821 1.58182e-03 1.81445e+03 3.85662e-01 4.11663e-04 1.34179e-03 7.99973e+08 1.67446e+05 2.82225e-04 
# 15     1      0.000821 1.58182e-03 3.42458e+03 7.27895e-01 4.11663e-04 1.34179e-03 1.38627e+09 2.90165e+05 2.82225e-04 
# 16     1      0.000821 1.58182e-03 6.46353e+03 1.37382e+00 4.11663e-04 1.34179e-03 3.24604e+08 6.79443e+04 2.82225e-04 
# 17     1      0.000821 1.58182e-03 1.21992e+04 2.59294e+00 4.11663e-04 1.34179e-03 1.82980e+09 3.83003e+05 2.82224e-04 
# 18     1      0.000821 1.58182e-03 2.30247e+04 4.89390e+00 4.11663e-04 1.34179e-03 2.45249e+09 5.13341e+05 2.82225e-04 
# 19     1      0.000821 1.58182e-03 4.34566e+04 9.23671e+00 4.11663e-04 1.34179e-03 1.30977e+09 2.74153e+05 2.82224e-04 
# 20     1      0.000821 1.58182e-03 8.20197e+04 1.74333e+01 4.11663e-04 1.34179e-03 1.82454e+09 3.81903e+05 2.82224e-04 
# 21     1      0.000821 1.58182e-03 1.54803e+05 3.29034e+01 4.11663e-04 1.34179e-03 8.06054e+08 1.68718e+05 2.82223e-04 
# 22     1      0.000821 1.58182e-03 2.92175e+05 6.21017e+01 4.11663e-04 1.34179e-03 5.90278e+08 1.23554e+05 2.82224e-04 
# 23     1      0.000821 1.58182e-03 5.51448e+05 1.17210e+02 4.11663e-04 1.34179e-03 2.29141e+08 4.79625e+04 2.82225e-04 
# 24     1      0.000821 1.58182e-03 1.04080e+06 2.21222e+02 4.11663e-04 1.34179e-03 1.43516e+08 3.00399e+04 2.82226e-04 
# 25     1      0.000821 1.58182e-03 1.96439e+06 4.17532e+02 4.11663e-04 1.34179e-03 1.06603e+09 2.23136e+05 2.82224e-04 
# 26     1      0.000821 1.58182e-03 3.70758e+06 7.88046e+02 4.11663e-04 1.34179e-03 8.40223e+07 1.75871e+04 2.82226e-04 
# 27     1      0.000822 1.58182e-03 6.99766e+06 1.48735e+03 4.11663e-04 1.34187e-03 6.99766e+06 1.46476e+03 2.82260e-04 
# 28     1      0.000822 1.58182e-03 1.32073e+07 2.80722e+03 4.11663e-04 1.34183e-03 1.32073e+07 2.76454e+03 2.82243e-04 
# 29     1      0.000821 1.58182e-03 2.49274e+07 5.29832e+03 4.11663e-04 1.34181e-03 2.49274e+07 5.21771e+03 2.82234e-04 
# 30     1      0.000821 1.58182e-03 4.70478e+07 1.00000e+04 4.11663e-04 1.34180e-03 4.70478e+07 9.84782e+03 2.82228e-04 
# Model M9 to H14 data (30 points): 45.59 sec elapsed
