# Supplementary material for: Using a model comparison approach to describe the assembly pathway for histone H1
Source: PLoS One. 2018 Jan 19;13(1):e0191562. doi: 10.1371/journal.pone.0191562 (PMC5774818; doi:10.1371/journal.pone.0191562)
Supplement: S1 File — (ZIP) [file pone.0191562.s001.zip › multiplefitPart2H15.R]

# setwd("codes/R/")
rm(list = ls())
source("HistoneH1FRAP.R")
source("resultsFunctions.R")


data <- as.list( read.csv("H15.csv") )
data$r1 <- 0.74146762513052
data$twoh <- 1.5
data$name <- "H15"

load("fitH15.Rdata")

set.seed(9841)

multfitH15 <- list()
for (model in c("M6", "M7", "M8", "M9")){
    multfit <- MultipleFit2HistoneH1DataPart2(data, model, fitH15$M0D$par)
    multfitH15[[model]] <- multfit
}

# Conv flag 0 means true convergence

## Results
 # Fit of model M6 to H15 data from different initial parameters
# Iter   Conv   RSS         gamma_b0    gamma_u0      eta_b0      eta_u0     gamma_b     gamma_u       eta_b       eta_u 
# 1      0      0.163480 5.24204e-01 1.00000e-04 2.12320e-04 1.12317e-03 1.35405e-02 4.07343e-03 1.71637e-07 1.94727e+01 
# 2      1      0.163480 9.89379e-01 1.88739e-04 2.12320e-04 1.12317e-03 1.35488e-02 4.69400e-03 1.29384e-01 8.53028e-01 
# 3      0      0.002512 1.86735e+00 3.56225e-04 2.12320e-04 1.12317e-03 9.98636e-02 1.48064e-02 1.16168e-03 2.23143e-03 
# 4      1      2.994600 3.52441e+00 6.72336e-04 2.12320e-04 1.12317e-03 9.54150e-03 1.75389e-02 1.14971e+01 1.60351e+01 
# 5      0      0.163480 6.65195e+00 1.26896e-03 2.12320e-04 1.12317e-03 1.35405e-02 4.12760e-03 9.15203e-01 6.88284e+01 
# 6      1      2.050576 1.25548e+01 2.39503e-03 2.12320e-04 1.12317e-03 6.32266e-02 2.98180e-03 8.38970e-05 1.01079e-03 
# 7      1      0.044375 2.36959e+01 4.52035e-03 2.12320e-04 1.12317e-03 1.32280e+00 1.64111e-02 1.46469e-03 2.82679e-03 
# 8      1      0.000929 4.47234e+01 8.53168e-03 2.12320e-04 1.12317e-03 1.51080e+07 2.87172e+03 1.96373e-04 1.07894e-03 
# 9      1      0.000929 8.44106e+01 1.61026e-02 2.12320e-04 1.12317e-03 2.01060e+07 3.82172e+03 1.96370e-04 1.07893e-03 
# 10     1      0.000929 1.59316e+02 3.03920e-02 2.12320e-04 1.12317e-03 3.46555e+08 6.58719e+04 1.96362e-04 1.07891e-03 
# 11     1      0.000929 3.00692e+02 5.73615e-02 2.12320e-04 1.12317e-03 1.18265e+08 2.24794e+04 1.96363e-04 1.07891e-03 
# 12     1      0.000929 5.67523e+02 1.08264e-01 2.12320e-04 1.12317e-03 1.23013e+08 2.33820e+04 1.96362e-04 1.07891e-03 
# 13     1      0.000929 1.07114e+03 2.04336e-01 2.12320e-04 1.12317e-03 9.77679e+08 1.85834e+05 1.96363e-04 1.07891e-03 
# 14     1      0.000929 2.02166e+03 3.85662e-01 2.12320e-04 1.12317e-03 1.83617e+08 3.49013e+04 1.96364e-04 1.07891e-03 
# 15     1      0.000929 3.81566e+03 7.27895e-01 2.12320e-04 1.12317e-03 2.11164e+09 4.01372e+05 1.96362e-04 1.07891e-03 
# 16     1      0.000929 7.20165e+03 1.37382e+00 2.12320e-04 1.12317e-03 6.51265e+08 1.23790e+05 1.96363e-04 1.07891e-03 
# 17     1      0.000929 1.35923e+04 2.59294e+00 2.12320e-04 1.12317e-03 3.05188e+08 5.80090e+04 1.96362e-04 1.07891e-03 
# 18     1      0.000929 2.56540e+04 4.89390e+00 2.12320e-04 1.12317e-03 4.70842e+08 8.94960e+04 1.96363e-04 1.07891e-03 
# 19     1      0.000929 4.84192e+04 9.23671e+00 2.12320e-04 1.12317e-03 3.00466e+08 5.71114e+04 1.96363e-04 1.07891e-03 
# 20     1      0.000929 9.13861e+04 1.74333e+01 2.12320e-04 1.12317e-03 1.72423e+09 3.27735e+05 1.96363e-04 1.07891e-03 
# 21     1      0.000929 1.72481e+05 3.29034e+01 2.12320e-04 1.12317e-03 5.89420e+08 1.12035e+05 1.96363e-04 1.07891e-03 
# 22     1      0.000929 3.25540e+05 6.21017e+01 2.12320e-04 1.12317e-03 1.11893e+08 2.12683e+04 1.96364e-04 1.07892e-03 
# 23     1      0.000929 6.14421e+05 1.17210e+02 2.12320e-04 1.12317e-03 1.94157e+08 3.69047e+04 1.96364e-04 1.07892e-03 
# 24     1      0.000929 1.15965e+06 2.21222e+02 2.12320e-04 1.12317e-03 5.98951e+07 1.13847e+04 1.96364e-04 1.07892e-03 
# 25     1      0.000929 2.18872e+06 4.17532e+02 2.12320e-04 1.12317e-03 7.57473e+08 1.43978e+05 1.96363e-04 1.07891e-03 
# 26     1      0.000929 4.13097e+06 7.88046e+02 2.12320e-04 1.12317e-03 1.35694e+09 2.57922e+05 1.96363e-04 1.07891e-03 
# 27     1      0.000929 7.79677e+06 1.48735e+03 2.12320e-04 1.12317e-03 7.79677e+06 1.48203e+03 1.96388e-04 1.07899e-03 
# 28     1      0.000929 1.47156e+07 2.80722e+03 2.12320e-04 1.12317e-03 1.47156e+07 2.79712e+03 1.96376e-04 1.07895e-03 
# 29     1      0.000929 2.77740e+07 5.29832e+03 2.12320e-04 1.12317e-03 2.77740e+07 5.27924e+03 1.96372e-04 1.07894e-03 
# 30     1      0.000929 5.24204e+07 1.00000e+04 2.12320e-04 1.12317e-03 5.24204e+07 9.96393e+03 1.96367e-04 1.07892e-03 
# Model M6 to H15 data (30 points): 46.724 sec elapsed


 # Fit of model M7 to H15 data from different initial parameters
# Iter   Conv   RSS         kappa_b0    kappa_u0    gamma_b0    gamma_u0     kappa_b     kappa_u     gamma_b     gamma_u 
# 1      1      0.000929 1.11299e+00 1.12317e-03 5.24204e-01 1.00000e-04 1.02517e+07 1.94866e+03 1.03313e+00 1.07896e-03 
# 2      0      0.002512 1.11299e+00 1.12317e-03 9.89379e-01 1.88739e-04 9.03233e-02 1.61542e-02 9.54015e-03 2.04525e-03 
# 3      0      0.002512 1.11299e+00 1.12317e-03 1.86735e+00 3.56225e-04 9.03234e-02 1.61542e-02 9.54016e-03 2.04525e-03 
# 4      1      0.000929 1.11299e+00 1.12317e-03 3.52441e+00 6.72336e-04 1.24369e+08 2.36396e+04 1.03308e+00 1.07892e-03 
# 6      1      2.535344 1.11299e+00 1.12317e-03 1.25548e+01 2.39503e-03 4.25023e-02 1.71182e-03 4.37721e+00 2.91600e-03 
# 7      1      0.000929 1.11299e+00 1.12317e-03 2.36959e+01 4.52035e-03 1.03309e+00 1.07892e-03 7.56160e+07 1.43729e+04 
# 8      1      0.000929 1.11299e+00 1.12317e-03 4.47234e+01 8.53168e-03 1.03307e+00 1.07891e-03 4.25950e+08 8.09631e+04 
# 9      1      0.000929 1.11299e+00 1.12317e-03 8.44106e+01 1.61026e-02 1.03307e+00 1.07891e-03 2.56907e+08 4.88319e+04 
# 10     1      0.000929 1.11299e+00 1.12317e-03 1.59316e+02 3.03920e-02 1.03307e+00 1.07891e-03 4.72595e+08 8.98291e+04 
# 11     1      0.000929 1.11299e+00 1.12317e-03 3.00692e+02 5.73615e-02 1.03307e+00 1.07891e-03 6.12583e+08 1.16438e+05 
# 12     1      0.000929 1.11299e+00 1.12317e-03 5.67523e+02 1.08264e-01 1.03307e+00 1.07891e-03 3.55560e+08 6.75835e+04 
# 13     1      0.000929 1.11299e+00 1.12317e-03 1.07114e+03 2.04336e-01 1.03307e+00 1.07891e-03 3.08845e+08 5.87042e+04 
# 14     1      0.000929 1.11299e+00 1.12317e-03 2.02166e+03 3.85662e-01 1.03307e+00 1.07891e-03 1.29350e+09 2.45863e+05 
# 15     1      0.000929 1.11299e+00 1.12317e-03 3.81566e+03 7.27895e-01 1.03307e+00 1.07891e-03 4.46956e+08 8.49557e+04 
# 16     1      0.000929 1.11299e+00 1.12317e-03 7.20165e+03 1.37382e+00 1.03307e+00 1.07891e-03 6.47334e+08 1.23043e+05 
# 17     1      0.000929 1.11299e+00 1.12317e-03 1.35923e+04 2.59294e+00 1.03307e+00 1.07891e-03 3.50653e+08 6.66508e+04 
# 18     1      0.000929 1.11299e+00 1.12317e-03 2.56540e+04 4.89390e+00 1.03307e+00 1.07891e-03 1.10624e+09 2.10269e+05 
# 19     1      0.000929 1.11299e+00 1.12317e-03 4.84192e+04 9.23671e+00 1.03307e+00 1.07891e-03 2.06766e+08 3.93014e+04 
# 20     1      0.000929 1.11299e+00 1.12317e-03 9.13861e+04 1.74333e+01 1.03304e+00 1.07889e-03 4.93475e+08 9.37973e+04 
# 21     1      0.000929 1.11299e+00 1.12317e-03 1.72481e+05 3.29034e+01 1.03309e+00 1.07893e-03 2.77094e+07 5.26695e+03 
# 22     1      0.000929 1.11299e+00 1.12317e-03 3.25540e+05 6.21017e+01 1.03307e+00 1.07891e-03 3.49289e+08 6.63916e+04 
# 23     1      0.000929 1.11299e+00 1.12317e-03 6.14421e+05 1.17210e+02 1.03307e+00 1.07891e-03 1.58520e+08 3.01309e+04 
# 24     1      0.000929 1.11299e+00 1.12317e-03 1.15965e+06 2.21222e+02 1.03307e+00 1.07891e-03 3.45210e+08 6.56162e+04 
# 25     1      0.000930 1.11299e+00 1.12317e-03 2.18872e+06 4.17532e+02 1.03344e+00 1.07919e-03 2.19700e+06 4.17645e+02 
# 26     1      0.000929 1.11299e+00 1.12317e-03 4.13097e+06 7.88046e+02 1.03310e+00 1.07893e-03 2.10944e+07 4.00959e+03 
# 27     1      0.000929 1.11299e+00 1.12317e-03 7.79677e+06 1.48735e+03 1.03317e+00 1.07899e-03 7.79677e+06 1.48203e+03 
# 28     1      0.000929 1.11299e+00 1.12317e-03 1.47156e+07 2.80722e+03 1.03313e+00 1.07895e-03 1.47156e+07 2.79712e+03 
# 29     1      0.000929 1.11299e+00 1.12317e-03 2.77740e+07 5.29832e+03 1.03310e+00 1.07893e-03 2.77740e+07 5.27923e+03 
# 30     1      0.000929 1.11299e+00 1.12317e-03 5.24204e+07 1.00000e+04 1.03308e+00 1.07892e-03 5.24205e+07 9.96393e+03 
# Model M7 to H15 data (30 points): 49.094 sec elapsed


 # Fit of model M8 to H15 data from different initial parameters
# Iter   Conv   RSS         kappa_b0    gamma_b0    gamma_u0      eta_u0     kappa_b     gamma_b     gamma_u       eta_u 
# 1      1      0.163480 1.11299e+00 5.24204e-01 1.00000e-04 1.12317e-03 1.35405e-02 0.00000e+00 4.07343e-03 2.78332e+03 
# 2      1      0.163480 1.11299e+00 9.89379e-01 1.88739e-04 1.12317e-03 1.35401e-02 0.00000e+00 4.07343e-03 1.21362e+02 
# 3      1      0.163480 1.11299e+00 1.86735e+00 3.56225e-04 1.12317e-03 0.00000e+00 1.35405e-02 4.07343e-03 9.13026e+00 
# 6      1      0.000935 1.11299e+00 1.25548e+01 2.39503e-03 1.12317e-03 1.03532e+00 2.73023e+05 5.19363e+01 1.08062e-03 
# 7      1      0.000930 1.11299e+00 2.36959e+01 4.52035e-03 1.12317e-03 1.03323e+00 3.11030e+06 5.91237e+02 1.07903e-03 
# 8      1      0.000929 1.11299e+00 4.47234e+01 8.53168e-03 1.12317e-03 1.03308e+00 6.31124e+07 1.19962e+04 1.07892e-03 
# 9      1      0.000929 1.11299e+00 8.44106e+01 1.61026e-02 1.12317e-03 1.03308e+00 2.84596e+08 5.40950e+04 1.07891e-03 
# 10     1      0.000929 1.11299e+00 1.59316e+02 3.03920e-02 1.12317e-03 1.03308e+00 2.46905e+08 4.69309e+04 1.07891e-03 
# 11     1      0.000929 1.11299e+00 3.00692e+02 5.73615e-02 1.12317e-03 1.03308e+00 2.78489e+08 5.29342e+04 1.07891e-03 
# 12     1      0.000929 1.11299e+00 5.67523e+02 1.08264e-01 1.12317e-03 1.03308e+00 1.55124e+09 2.94855e+05 1.07891e-03 
# 13     1      0.000929 1.11299e+00 1.07114e+03 2.04336e-01 1.12317e-03 1.03307e+00 8.30138e+08 1.57790e+05 1.07891e-03 
# 14     1      0.000929 1.11299e+00 2.02166e+03 3.85662e-01 1.12317e-03 1.03307e+00 6.35697e+08 1.20831e+05 1.07891e-03 
# 15     1      0.000929 1.11299e+00 3.81566e+03 7.27895e-01 1.12317e-03 1.03307e+00 1.05451e+09 2.00437e+05 1.07891e-03 
# 16     1      0.000929 1.11299e+00 7.20165e+03 1.37382e+00 1.12317e-03 1.03308e+00 4.00189e+08 7.60665e+04 1.07891e-03 
# 17     1      0.000929 1.11299e+00 1.35923e+04 2.59294e+00 1.12317e-03 1.03307e+00 3.57375e+08 6.79285e+04 1.07891e-03 
# 18     1      0.000929 1.11299e+00 2.56540e+04 4.89390e+00 1.12317e-03 1.03308e+00 7.25006e+08 1.37807e+05 1.07892e-03 
# 19     1      0.000929 1.11299e+00 4.84192e+04 9.23671e+00 1.12317e-03 1.03307e+00 2.82681e+08 5.37311e+04 1.07891e-03 
# 20     1      0.000929 1.11299e+00 9.13861e+04 1.74333e+01 1.12317e-03 1.03308e+00 1.55455e+08 2.95484e+04 1.07891e-03 
# 21     1      0.000929 1.11299e+00 1.72481e+05 3.29034e+01 1.12317e-03 1.03309e+00 2.73028e+07 5.18967e+03 1.07893e-03 
# 22     1      0.000929 1.11299e+00 3.25540e+05 6.21017e+01 1.12317e-03 1.03309e+00 3.75222e+07 7.13214e+03 1.07893e-03 
# 23     1      0.000929 1.11299e+00 6.14421e+05 1.17210e+02 1.12317e-03 1.03309e+00 6.95783e+07 1.32252e+04 1.07892e-03 
# 24     1      0.000929 1.11299e+00 1.15965e+06 2.21222e+02 1.12317e-03 1.03309e+00 5.03364e+07 9.56780e+03 1.07892e-03 
# 25     1      0.000929 1.11299e+00 2.18872e+06 4.17532e+02 1.12317e-03 1.03297e+00 4.26720e+07 8.11080e+03 1.07883e-03 
# 26     1      0.000929 1.11299e+00 4.13097e+06 7.88046e+02 1.12317e-03 1.03311e+00 2.56445e+07 4.87446e+03 1.07894e-03 
# 27     1      0.000929 1.11299e+00 7.79677e+06 1.48735e+03 1.12317e-03 1.03318e+00 7.79677e+06 1.48203e+03 1.07899e-03 
# 28     1      0.000929 1.11299e+00 1.47156e+07 2.80722e+03 1.12317e-03 1.03313e+00 1.47156e+07 2.79713e+03 1.07895e-03 
# 29     1      0.000929 1.11299e+00 2.77740e+07 5.29832e+03 1.12317e-03 1.03311e+00 2.77740e+07 5.27923e+03 1.07894e-03 
# 30     1      0.000929 1.11299e+00 5.24204e+07 1.00000e+04 1.12317e-03 1.03309e+00 5.24205e+07 9.96393e+03 1.07892e-03 
# Model M8 to H15 data (30 points): 42.262 sec elapsed


 # Fit of model M9 to H15 data from different initial parameters
# Iter   Conv   RSS         kappa_u0    gamma_b0    gamma_u0      eta_b0     kappa_u     gamma_b     gamma_u       eta_b 
# 2      1      8.453470 1.12317e-03 9.89379e-01 1.88739e-04 2.12320e-04 1.95682e+00 1.31224e-01 0.00000e+00 6.27261e-01 
# 3      1      0.002512 1.12317e-03 1.86735e+00 3.56225e-04 2.12320e-04 2.04806e-03 1.00190e-01 1.48348e-02 1.35252e-03 
# 4      0      0.002512 1.12317e-03 3.52441e+00 6.72336e-04 2.12320e-04 2.04525e-03 9.98635e-02 1.48064e-02 1.34786e-03 
# 6      1      1.846210 1.12317e-03 1.25548e+01 2.39503e-03 2.12320e-04 1.45198e-03 3.30549e-01 3.01212e-03 3.37364e-17 
# 7      1      0.061721 1.12317e-03 2.36959e+01 4.52035e-03 2.12320e-04 2.88717e-03 4.36513e+00 1.79738e-02 2.14250e-03 
# 8      1      0.000929 1.12317e-03 4.47234e+01 8.53168e-03 2.12320e-04 1.07899e-03 6.33675e+06 1.20451e+03 1.96388e-04 
# 9      1      0.000929 1.12317e-03 8.44106e+01 1.61026e-02 2.12320e-04 1.07891e-03 6.20095e+08 1.17865e+05 1.96363e-04 
# 10     1      0.000929 1.12317e-03 1.59316e+02 3.03920e-02 2.12320e-04 1.07892e-03 1.53880e+08 2.92491e+04 1.96365e-04 
# 11     1      0.000929 1.12317e-03 3.00692e+02 5.73615e-02 2.12320e-04 1.07891e-03 8.44720e+08 1.60561e+05 1.96363e-04 
# 12     1      0.000929 1.12317e-03 5.67523e+02 1.08264e-01 2.12320e-04 1.07891e-03 4.83392e+08 9.18813e+04 1.96362e-04 
# 13     1      0.000929 1.12317e-03 1.07114e+03 2.04336e-01 2.12320e-04 1.07891e-03 7.48189e+08 1.42213e+05 1.96362e-04 
# 14     1      0.000929 1.12317e-03 2.02166e+03 3.85662e-01 2.12320e-04 1.07891e-03 5.14213e+08 9.77398e+04 1.96362e-04 
# 15     1      0.000929 1.12317e-03 3.81566e+03 7.27895e-01 2.12320e-04 1.07891e-03 1.07478e+09 2.04290e+05 1.96363e-04 
# 16     1      0.000929 1.12317e-03 7.20165e+03 1.37382e+00 2.12320e-04 1.07891e-03 4.13627e+08 7.86207e+04 1.96363e-04 
# 17     1      0.000929 1.12317e-03 1.35923e+04 2.59294e+00 2.12320e-04 1.07891e-03 9.65769e+08 1.83570e+05 1.96363e-04 
# 18     1      0.000929 1.12317e-03 2.56540e+04 4.89390e+00 2.12320e-04 1.07891e-03 1.58772e+08 3.01788e+04 1.96364e-04 
# 19     1      0.000929 1.12317e-03 4.84192e+04 9.23671e+00 2.12320e-04 1.07891e-03 2.54775e+08 4.84268e+04 1.96363e-04 
# 20     1      0.000929 1.12317e-03 9.13861e+04 1.74333e+01 2.12320e-04 1.07891e-03 1.15100e+09 2.18778e+05 1.96363e-04 
# 21     1      0.000929 1.12317e-03 1.72481e+05 3.29034e+01 2.12320e-04 1.07891e-03 8.70370e+08 1.65437e+05 1.96362e-04 
# 22     1      0.000929 1.12317e-03 3.25540e+05 6.21017e+01 2.12320e-04 1.07873e-03 1.76640e+08 3.35741e+04 1.96325e-04 
# 23     1      0.000929 1.12317e-03 6.14421e+05 1.17210e+02 2.12320e-04 1.07891e-03 3.11933e+08 5.92911e+04 1.96362e-04 
# 24     1      0.000929 1.12317e-03 1.15965e+06 2.21222e+02 2.12320e-04 1.07891e-03 1.13912e+09 2.16519e+05 1.96363e-04 
# 25     1      0.000929 1.12317e-03 2.18872e+06 4.17532e+02 2.12320e-04 1.07891e-03 1.33097e+08 2.52987e+04 1.96364e-04 
# 26     1      0.000929 1.12317e-03 4.13097e+06 7.88046e+02 2.12320e-04 1.07906e-03 4.13098e+06 7.85247e+02 1.96412e-04 
# 27     1      0.000929 1.12317e-03 7.79677e+06 1.48735e+03 2.12320e-04 1.07899e-03 7.79677e+06 1.48203e+03 1.96389e-04 
# 28     1      0.000929 1.12317e-03 1.47156e+07 2.80722e+03 2.12320e-04 1.07895e-03 1.47156e+07 2.79712e+03 1.96377e-04 
# 29     1      0.000929 1.12317e-03 2.77740e+07 5.29832e+03 2.12320e-04 1.07893e-03 2.77740e+07 5.27923e+03 1.96370e-04 
# 30     1      0.000929 1.12317e-03 5.24204e+07 1.00000e+04 2.12320e-04 1.07892e-03 5.24204e+07 9.96392e+03 1.96366e-04 
# Model M9 to H15 data (30 points): 49.51 sec elapsed
