# Supplementary material for: Using a model comparison approach to describe the assembly pathway for histone H1
Source: PLoS One. 2018 Jan 19;13(1):e0191562. doi: 10.1371/journal.pone.0191562 (PMC5774818; doi:10.1371/journal.pone.0191562)
Supplement: S1 File — (ZIP) [file pone.0191562.s001.zip › README.txt]

README file for the Histone H1 research
=======================================

This README details the usage of the different R script files and their outputs.

* H1?.csv: original data
* HistoneH1FRAP.R: main functions. Models, fit, and biological information
* resultFuctions.R: extra functions to plot, write outputs, and multiplefit 
* multifitH1?.R: main script to fit model to data using 1000 randomly genereated initial estimates
    This script creates the following outputs
    * multifitH1?.Rdata: fitting results data for the 1000 randomly genereated initial estimates
    * multifitOutputH1?.txt: fitting results output log the 1000 randomly genereated initial estimates
* multifitPart2H1?.R: same as previous but looking for values with more than two order of magnitude
* fittingResults.R: script to fit model to data based on multifit results (less that two orders of magnitude)
    This function creates the following outputs
    * fitH1?.RData: fitting results data (less that two orders of magnitude)
    * fit-M?-H1?.pdf: fitting results plots (less that two orders of magnitude)
* leadingOrder.R: script to estimate leading-order approximation based on MOD fitting result (more that two orders of magnitude)
    This function creates the following outputs
    * leadingOrderH1?.RData: estimate results data (more that two orders of magnitude)
    * leadingOrder-curves-M?-H1?.pdf: curves in the leading-order approximation region (more that two orders of magnitude)
* rssplots.R: script to create RSS surface plots in both less and more that two orders of magnitude
    This function creates the following outputs
    * rssplot3D-M?-H1?-region?.pdf: rss plot in the given region
* perturbation.R: script for the perturbation analysis part (no leading order approximation)
    * perturbation-M?toM0D-H1?.pdf: perturbation analysis plot
* acetylationFunction.R: acetylation related functions
* acetylationResults.R: main script for acetylation analysis part
    This script creates the following outputs
    * acet-M?-H1?-<param>.pdf: Cumulative frequency plot for the Kolmogorov-Smirnov test
    * acetH1.?.RData: contains fitting results data of models 6 to 9 to H1.? data.
