# Supplementary material for: Using a model comparison approach to describe the assembly pathway for histone H1
Source: PLoS One. 2018 Jan 19;13(1):e0191562. doi: 10.1371/journal.pone.0191562 (PMC5774818; doi:10.1371/journal.pone.0191562)
Supplement: S1 File — (ZIP) [file pone.0191562.s001.zip › rssplots.R]

# setwd("codes/R/")
rm(list = ls())
source("HistoneH1FRAP.R")
source("resultsFunctions.R")
library(plot3D)

dataname = "H15"
load(file = sprintf("fit%s.RData", dataname))
model <- "M9"
data <- fit[[model]]$data
par0 = fit[[model]]$par
# using parameters D, kappa_b, kappa_u, gamma_b, gamma_u, eta_b, eta_u
attach(as.list(par0))

# Surface plot 1... ####################################################################### 
gamma_u0 <- 10^seq(-3, -1, length = 200)
gamma_b0 <- 10^seq(-3, 2, length = 200)
RSS <- matrix(data=NA, nrow=length(gamma_u0), ncol=length(gamma_b0))
for(i in 1:length(gamma_u0)){
    for(j in 1:length(gamma_b0)){
        RSS[i,j] <- sum((RecoFunc3Pop(data, 
                                      c(D, kappa_b, kappa_u, gamma_b0[j], gamma_u0[i], eta_b, eta_u))
                         -data$F)^2)
    }
}
pdf(sprintf("rssplot3D-%s-%s-region1.pdf", model, dataname))
persp3D(log10(gamma_u0), log10(gamma_b0), log10(RSS), theta=45, phi=25, axes=TRUE, scale=TRUE, 
        ticktype="detailed", nticks = 5, xlab="log(gamma_u)", ylab="log(gamma_b)", 
        zlab="log(RSS)", contour = TRUE, resfac = 1)
dev.off()
## Now save as TIFF format and convert to EPS format using GIMP
## Read README.md in PAPERPATH/scr/figure

# Surface plot 2... ####################################################################### 
gamma_u0 <- 10^seq(-2, 2, length = 200)
gamma_b0 <- 10^seq(2, 5, length = 200)
RSS <- matrix(data=NA, nrow=length(gamma_u0), ncol=length(gamma_b0))
for(i in 1:length(gamma_u0)){
    for(j in 1:length(gamma_b0)){
        RSS[i,j] <- sum((RecoFunc3Pop(data, 
                                      c(D, kappa_b, kappa_u, gamma_b0[j], gamma_u0[i], eta_b, eta_u))
                         -data$F)^2)
    }
}
pdf(sprintf("rssplot3D-%s-%s-region2.pdf", model, dataname))
persp3D(log10(gamma_u0), log10(gamma_b0), log10(RSS), theta=45, phi=15, axes=TRUE, scale=TRUE, 
        ticktype="detailed", nticks = 5, xlab="log(gamma_u)", ylab="log(gamma_b)", 
        zlab="log(RSS)",  contour = TRUE)
dev.off()
## Now save as TIFF format and convert to EPS format using GIMP
## Read README.md in PAPERPATH/scr/figure
