# Supplementary material for: Using a model comparison approach to describe the assembly pathway for histone H1
Source: PLoS One. 2018 Jan 19;13(1):e0191562. doi: 10.1371/journal.pone.0191562 (PMC5774818; doi:10.1371/journal.pone.0191562)
Supplement: S2 File — (ZIP) [file pone.0191562.s002.zip]

Archive with 6 entries (6 files):
- H10.csv
- H11.csv
- H12.csv
- H13.csv
- H14.csv
- H15.csv
