# Supplementary material for: Using a model comparison approach to describe the assembly pathway for histone H1
Source: PLoS One. 2018 Jan 19;13(1):e0191562. doi: 10.1371/journal.pone.0191562 (PMC5774818; doi:10.1371/journal.pone.0191562)
Supplement: S2 File — (ZIP) [file pone.0191562.s002.zip › H10.csv]

t	F
0.98	0.1178938506
2.98	0.1457198625
4.98	0.1643252752
6.98	0.1808194729
11.98	0.2204015367
16.98	0.2525571298
21.98	0.2811311254
26.98	0.3062698293
31.98	0.3297105788
36.98	0.3509768625
41.98	0.3710487496
46.98	0.3900826742
51.98	0.4075867374
56.98	0.423160143
61.98	0.4380467044
66.98	0.4515451025
71.98	0.4656619677
76.98	0.478409817
81.98	0.4902794551
86.98	0.5015305433
91.98	0.5126400212
96.98	0.5228620797
101.98	0.5333482061
106.98	0.5431046386
114.98	0.5582447616
122.98	0.5718321082
130.98	0.5855517444
138.98	0.5953189061
146.98	0.6071001966
154.98	0.6173714207
162.98	0.6271383366
170.98	0.6370471525
178.98	0.642931281
186.98	0.6543909475
194.98	0.6623659514
202.98	0.6711930835
210.98	0.6779016387
218.98	0.6856777222
226.98	0.6914207474
236.98	0.6998510942
246.98	0.7081222314
256.98	0.714848152
266.98	0.7226589292
276.98	0.729287267
286.98	0.7353858418
296.98	0.7414435461
306.98	0.7484993972
316.98	0.7538533203
326.98	0.7597051249
336.98	0.7647487812
346.98	0.7695257017
356.98	0.773490895
366.98	0.7789617896
376.98	0.7838619321
386.98	0.7862329999
396.98	0.7918185436
406.98	0.7942572884
416.98	0.7959113923
426.98	0.8003321303
