# Supplementary material for: Using a model comparison approach to describe the assembly pathway for histone H1
Source: PLoS One. 2018 Jan 19;13(1):e0191562. doi: 10.1371/journal.pone.0191562 (PMC5774818; doi:10.1371/journal.pone.0191562)
Supplement: S2 File — (ZIP) [file pone.0191562.s002.zip › H11.csv]

t	F
1.1	0.1132108892
6.1	0.2096078676
11.1	0.2771418376
16.1	0.3326223469
21.1	0.378550296
26.1	0.4183394858
31.1	0.4529789129
36.1	0.4827554019
41.1	0.5095873282
51.1	0.5563274608
61.1	0.5919238476
71.1	0.6259918565
81.1	0.6520533735
91.1	0.6749142824
101.1	0.6968923767
111.1	0.7151922341
121.1	0.7344359653
131.1	0.7486384236
141.1	0.7594614452
156.1	0.7787593457
171.1	0.7918700099
186.1	0.8063662703
201.1	0.8177494942
216.1	0.8303245417
231.1	0.8409003985
246.1	0.8481390983
261.1	0.8569799298
276.1	0.8655947719
291.1	0.8720615702
306.1	0.8788704311
321.1	0.8842288851
336.1	0.8905540337
351.1	0.8955234363
366.1	0.9007404812
381.1	0.906274234
396.1	0.907507271
411.1	0.9118795737
426.1	0.9137446329
441.1	0.917050546
461.1	0.9242864483
481.1	0.9269171676
501.1	0.9305581204
521.1	0.934337633
541.1	0.9384544505
561.1	0.9426130281
581.1	0.9468069875
601.1	0.9476099602
621.1	0.9496348925
641.1	0.9521916228
661.1	0.9543650498
681.1	0.9570933697
701.1	0.9592772951
721.1	0.9600705256
741.1	0.9621625385
761.1	0.9624664296
781.1	0.9642476438
801.1	0.96742652
821.1	0.9672502038
841.1	0.9686561351
