# Supplementary material for: Using a model comparison approach to describe the assembly pathway for histone H1
Source: PLoS One. 2018 Jan 19;13(1):e0191562. doi: 10.1371/journal.pone.0191562 (PMC5774818; doi:10.1371/journal.pone.0191562)
Supplement: S2 File — (ZIP) [file pone.0191562.s002.zip › H13.csv]

t	F
1.1	0.0986471838
6.1	0.2103511936
11.1	0.2894402317
16.1	0.350665386
21.1	0.401595269
26.1	0.4438565492
31.1	0.4797685816
36.1	0.5113910587
41.1	0.538192206
51.1	0.5846516346
61.1	0.621740042
71.1	0.6543422511
81.1	0.6796180605
91.1	0.7021909726
101.1	0.7223131965
111.1	0.7411639513
121.1	0.7570272207
131.1	0.7709012434
141.1	0.7847682092
156.1	0.8000719115
171.1	0.8136186776
186.1	0.8273404649
201.1	0.8390582031
216.1	0.8475210972
231.1	0.8604299519
246.1	0.8673338228
261.1	0.8752459207
276.1	0.8825208338
291.1	0.8881490228
306.1	0.8953122513
321.1	0.8997846684
336.1	0.9053627934
351.1	0.9108244885
366.1	0.9145968693
381.1	0.9212596491
396.1	0.9238235354
411.1	0.9257348861
426.1	0.9304786279
441.1	0.9344047384
461.1	0.9348897432
481.1	0.9410066053
501.1	0.941267643
521.1	0.9477958358
541.1	0.9496095248
561.1	0.9517829094
581.1	0.9559029212
601.1	0.9571547691
621.1	0.9599998534
641.1	0.9621431016
661.1	0.964556423
681.1	0.9650756652
701.1	0.9649310964
721.1	0.9663605957
741.1	0.9689088176
761.1	0.9696159802
781.1	0.9711784364
801.1	0.9720843345
821.1	0.9752404251
841.1	0.9752743474
